# Supplementary material for: Tipula (Vestiplex) crane flies (Diptera, Tipulidae) of Korea
Source: Zookeys. 2021 Sep 30;1061:23–55. doi: 10.3897/zookeys.1061.49999 (PMC8516825; doi:10.3897/zookeys.1061.49999)
Supplement: XML Treatment for Tipula (Vestiplex) [file zookeys.1061.49999-treatment1.xml]

<!DOCTYPE tp:taxon-treatment
  PUBLIC "-//TaxonX//DTD Taxonomic Treatment Publishing DTD v0 20100105//EN" "tax-treatment-NSO.dtd">
<tp:taxon-treatment xmlns:tp="http://www.plazi.org/taxpub"><tp:treatment-meta><kwd-group><label>Taxon classification</label><kwd><named-content xmlns:xlink="http://www.w3.org/1999/xlink" content-type="kingdom">Animalia</named-content></kwd><kwd><named-content xmlns:xlink="http://www.w3.org/1999/xlink" content-type="order">Diptera</named-content></kwd><kwd><named-content xmlns:xlink="http://www.w3.org/1999/xlink" content-type="family">Tipulidae</named-content></kwd></kwd-group><mixed-citation publication-type="journal"><person-group><name><surname>Starkevich</surname><given-names>Pavel</given-names></name><name><surname>Podėnas</surname><given-names>Sigitas</given-names></name><name><surname>Podėnienė</surname><given-names>Virginija</given-names></name><name><surname>Park</surname><given-names>Sun-Jae</given-names></name><name><surname>Kim</surname><given-names>A-Young</given-names></name></person-group><article-title><tp:taxon-name><tp:taxon-name-part taxon-name-part-type="genus" reg="Tipula">Tipula</tp:taxon-name-part> (<tp:taxon-name-part taxon-name-part-type="subgenus" reg="Vestiplex">Vestiplex</tp:taxon-name-part>)</tp:taxon-name> crane flies (<tp:taxon-name><tp:taxon-name-part taxon-name-part-type="order">Diptera</tp:taxon-name-part></tp:taxon-name>, <tp:taxon-name><tp:taxon-name-part taxon-name-part-type="family">Tipulidae</tp:taxon-name-part></tp:taxon-name>) of Korea</article-title><source>Zookeys</source><day>30</day><month>9</month><year>2021</year><volume>1061</volume><fpage>23</fpage><lpage>55</lpage><pub-id pub-id-type="doi">10.3897/zookeys.1061.49999</pub-id></mixed-citation></tp:treatment-meta><tp:nomenclature><tp:taxon-name><object-id xmlns:xlink="http://www.w3.org/1999/xlink" content-type="arpha" xlink:type="simple">5821511E-1446-5241-A89E-36DD908EA58B</object-id><tp:taxon-name-part taxon-name-part-type="genus" reg="Tipula">Tipula</tp:taxon-name-part> (<tp:taxon-name-part taxon-name-part-type="subgenus" reg="Vestiplex">Vestiplex</tp:taxon-name-part>)</tp:taxon-name><tp:taxon-authority>Bezzi, 1924</tp:taxon-authority><tp:nomenclature-citation-list><tp:nomenclature-citation><tp:taxon-name><tp:taxon-name-part taxon-name-part-type="genus" reg="Tipula">Tipula</tp:taxon-name-part> (<tp:taxon-name-part taxon-name-part-type="subgenus" reg="Vestiplex">Vestiplex</tp:taxon-name-part>)</tp:taxon-name><comment><xref ref-type="bibr" rid="B12">Bezzi 1924</xref>: 230; <xref ref-type="bibr" rid="B18">Edwards 1931</xref>: 79; <xref ref-type="bibr" rid="B8">Alexander 1934</xref>: 396; <xref ref-type="bibr" rid="B9">1935</xref>: 117; <xref ref-type="bibr" rid="B11">1965</xref>: 355; <xref ref-type="bibr" rid="B22">Mannheims 1953</xref>: 116; <xref ref-type="bibr" rid="B33">Savchenko 1964</xref>: 132.</comment></tp:nomenclature-citation></tp:nomenclature-citation-list></tp:nomenclature><tp:treatment-sec sec-type="type species" id="SECID0EB6AE"><title>Type species.</title><p><italic><tp:taxon-name><tp:taxon-name-part taxon-name-part-type="genus" reg="Tipula">Tipula</tp:taxon-name-part><tp:taxon-name-part taxon-name-part-type="species" reg="cisalpina">cisalpina</tp:taxon-name-part></tp:taxon-name></italic> Riedel, 1913.</p><p><italic><tp:taxon-name><tp:taxon-name-part taxon-name-part-type="genus" reg="Vestiplex">Vestiplex</tp:taxon-name-part></tp:taxon-name></italic> was first proposed by <xref ref-type="bibr" rid="B12">Bezzi (1924)</xref> as a subgenus of the genus <italic><tp:taxon-name><tp:taxon-name-part taxon-name-part-type="genus" reg="Tipula">Tipula</tp:taxon-name-part></tp:taxon-name></italic> for the type species <italic><tp:taxon-name><tp:taxon-name-part taxon-name-part-type="genus" reg="Tipula">T.</tp:taxon-name-part><tp:taxon-name-part taxon-name-part-type="species" reg="cisalpina">cisalpina</tp:taxon-name-part></tp:taxon-name></italic> Riedel, 1913, which was recorded from the Western Palaearctic (Italy and Switzerland). No fossil species of <tp:taxon-name><tp:taxon-name-part taxon-name-part-type="genus" reg="Tipula">T.</tp:taxon-name-part> (<tp:taxon-name-part taxon-name-part-type="subgenus" reg="Vestiplex">Vestiplex</tp:taxon-name-part>)</tp:taxon-name> are described so far and only Matthews and Telka (1997) mentioned ovipositors of possibly <tp:taxon-name><tp:taxon-name-part taxon-name-part-type="genus" reg="Tipula">T.</tp:taxon-name-part> (<tp:taxon-name-part taxon-name-part-type="subgenus" reg="Vestiplex">Vestiplex</tp:taxon-name-part>)</tp:taxon-name> females from Cape Deceit Formation in Western Alaska (1.8 MY old).</p><p>The world fauna of the subgenus <tp:taxon-name><tp:taxon-name-part taxon-name-part-type="genus" reg="Tipula">T.</tp:taxon-name-part> (<tp:taxon-name-part taxon-name-part-type="subgenus" reg="Vestiplex">Vestiplex</tp:taxon-name-part>)</tp:taxon-name> includes 177 recent species and subspecies, which are distributed throughout the Nearctic, Palaearctic, and Oriental regions (<xref ref-type="bibr" rid="B28">Oosterbroek 2019</xref>). The majority of the species are associated with mountain systems (Pyrenees, Alps, Caucasus, and Himalayas) where adults are commonly found at altitudes ranging from 700 to 2500 m and rarely up to 4500 m (<xref ref-type="bibr" rid="B32">Savchenko 1960</xref>).</p><p>Females belonging to subgenus <tp:taxon-name><tp:taxon-name-part taxon-name-part-type="genus" reg="Tipula">T.</tp:taxon-name-part> (<tp:taxon-name-part taxon-name-part-type="subgenus" reg="Vestiplex">Vestiplex</tp:taxon-name-part>)</tp:taxon-name> are characterized by the ovipositor having powerful cerci, which are heavily sclerotized, and serrated along outer margin (but smooth in several Asiatic species), and small to rudimentary hypovalva (<xref ref-type="bibr" rid="B9">Alexander 1935</xref>, <xref ref-type="bibr" rid="B11">1965</xref>; Alexander and Byers 1981). The male genitalia are extremely polymorphic (<xref ref-type="bibr" rid="B33">Savchenko 1964</xref>), typically with the ninth tergite forming a shallowly concave and sclerotized saucer, with other species having their ninth tergite completely divided longitudinally by a pale membrane (<xref ref-type="bibr" rid="B9">Alexander 1935</xref>; Alexander and Byers 1981).</p><p>Just seven species have described larvae. Two are North American species, <tp:taxon-name><tp:taxon-name-part taxon-name-part-type="genus" reg="Tipula">T.</tp:taxon-name-part> (<tp:taxon-name-part taxon-name-part-type="subgenus" reg="Vestiplex">V.</tp:taxon-name-part>) <tp:taxon-name-part taxon-name-part-type="species" reg="arctica">arctica</tp:taxon-name-part></tp:taxon-name> Curtis, 1835 and <tp:taxon-name><tp:taxon-name-part taxon-name-part-type="genus" reg="Tipula">T.</tp:taxon-name-part> (<tp:taxon-name-part taxon-name-part-type="subgenus" reg="Vestiplex">V.</tp:taxon-name-part>) <tp:taxon-name-part taxon-name-part-type="species" reg="platymera">platymera</tp:taxon-name-part></tp:taxon-name> Walker, 1856 (<xref ref-type="bibr" rid="B3">Alexander 1920a</xref>, <xref ref-type="bibr" rid="B19">Gelhaus 1986</xref>), and five are European species, <tp:taxon-name><tp:taxon-name-part taxon-name-part-type="genus" reg="Tipula">T.</tp:taxon-name-part> (<tp:taxon-name-part taxon-name-part-type="subgenus" reg="Vestiplex">V.</tp:taxon-name-part>) <tp:taxon-name-part taxon-name-part-type="species" reg="excisa">excisa</tp:taxon-name-part> <tp:taxon-name-part taxon-name-part-type="subspecies" reg="excisa">excisa</tp:taxon-name-part></tp:taxon-name> Schummel, 1833, <tp:taxon-name><tp:taxon-name-part taxon-name-part-type="genus" reg="Tipula">T.</tp:taxon-name-part> (<tp:taxon-name-part taxon-name-part-type="subgenus" reg="Vestiplex">V.</tp:taxon-name-part>) <tp:taxon-name-part taxon-name-part-type="species" reg="hortorum">hortorum</tp:taxon-name-part></tp:taxon-name> Linnaeus, 1758, <tp:taxon-name><tp:taxon-name-part taxon-name-part-type="genus" reg="Tipula">T.</tp:taxon-name-part> (<tp:taxon-name-part taxon-name-part-type="subgenus" reg="Vestiplex">V.</tp:taxon-name-part>) <tp:taxon-name-part taxon-name-part-type="species" reg="nubeculosa">nubeculosa</tp:taxon-name-part></tp:taxon-name> Meigen, 1804, <tp:taxon-name><tp:taxon-name-part taxon-name-part-type="genus" reg="Tipula">T.</tp:taxon-name-part> (<tp:taxon-name-part taxon-name-part-type="subgenus" reg="Vestiplex">V.</tp:taxon-name-part>) <tp:taxon-name-part taxon-name-part-type="species" reg="semivittata">semivittata</tp:taxon-name-part></tp:taxon-name> Savchenko, 1960, and <tp:taxon-name><tp:taxon-name-part taxon-name-part-type="genus" reg="Tipula">T.</tp:taxon-name-part> (<tp:taxon-name-part taxon-name-part-type="subgenus" reg="Vestiplex">V.</tp:taxon-name-part>) <tp:taxon-name-part taxon-name-part-type="species" reg="scripta">scripta</tp:taxon-name-part></tp:taxon-name> Meigen, 1830 (<xref ref-type="bibr" rid="B15">Chiswell 1956</xref>; Theowald 1965; Savchenko 1986; <xref ref-type="bibr" rid="B30">Podeniene 2003</xref>; <xref ref-type="bibr" rid="B21">Lantsov 2003</xref>).</p><p>The immature stages develop in terrestrial habitats such as the uppermost layer of soil under leaf or needle litter, or under mosses (<xref ref-type="bibr" rid="B15">Chiswell 1956</xref>; <xref ref-type="bibr" rid="B31">Rogers 1942</xref>; <xref ref-type="bibr" rid="B37">Theowald 1967</xref>; <xref ref-type="bibr" rid="B36">Teale and Gelhaus 1984</xref>; <xref ref-type="bibr" rid="B21">Lantsov 2003</xref>; <xref ref-type="bibr" rid="B30">Podeniene 2003</xref>). Larvae of <tp:taxon-name><tp:taxon-name-part taxon-name-part-type="genus" reg="Tipula">T.</tp:taxon-name-part> (<tp:taxon-name-part taxon-name-part-type="subgenus" reg="Vestiplex">Vestiplex</tp:taxon-name-part>)</tp:taxon-name> are easily recognized because of a brown band separating the anus from the anal papillae. The lobes surrounding spiracular field are subconical with the lateral lobe situated dorsolaterally. The sclerotization of the dorsal lobe varies depending on species, with some species bearing a sclerite only on the basal part of the posterior surface, while in other species the entire anterior and posterior surfaces are sclerotized. In this case the apex of the dorsal lobe is sclerotized, pointed, and directed anteriorly. The lateral lobe may possess a narrow and vertical sclerite, but it may be entirely absent in some species. The ventral lobe is the smallest and trianglar. It varies from extensively sclerotized to possessing only a small sclerite. Larvae have two pairs of short, blunt anal papillae. The length and macrosetal arrangement is consistent on the dorsum and tergum among all known species. Short microscopic hairs are arranged in transverse rows and cover most of the abdomen.</p><sec sec-type="List of Korean Tipula (Vestiplex) crane flies" id="SECID0E2HAG"><title>List of Korean <tp:taxon-name><tp:taxon-name-part taxon-name-part-type="genus" reg="Tipula">Tipula</tp:taxon-name-part> (<tp:taxon-name-part taxon-name-part-type="subgenus" reg="Vestiplex">Vestiplex</tp:taxon-name-part>)</tp:taxon-name> crane flies</title><p><tp:taxon-name><tp:taxon-name-part taxon-name-part-type="genus" reg="Tipula">Tipula</tp:taxon-name-part> (<tp:taxon-name-part taxon-name-part-type="subgenus" reg="Vestiplex">Vestiplex</tp:taxon-name-part>) <tp:taxon-name-part taxon-name-part-type="species" reg="coquillettiana">coquillettiana</tp:taxon-name-part></tp:taxon-name> Alexander, 1924</p><p><tp:taxon-name><tp:taxon-name-part taxon-name-part-type="genus" reg="Tipula">Tipula</tp:taxon-name-part> (<tp:taxon-name-part taxon-name-part-type="subgenus" reg="Vestiplex">Vestiplex</tp:taxon-name-part>) <tp:taxon-name-part taxon-name-part-type="species" reg="kuwayamai">kuwayamai</tp:taxon-name-part></tp:taxon-name> Alexander, 1921</p><p><tp:taxon-name><tp:taxon-name-part taxon-name-part-type="genus" reg="Tipula">Tipula</tp:taxon-name-part> (<tp:taxon-name-part taxon-name-part-type="subgenus" reg="Vestiplex">Vestiplex</tp:taxon-name-part>) <tp:taxon-name-part taxon-name-part-type="species" reg="serricauda">serricauda</tp:taxon-name-part></tp:taxon-name> Alexander, 1914</p><p><tp:taxon-name><tp:taxon-name-part taxon-name-part-type="genus" reg="Tipula">Tipula</tp:taxon-name-part> (<tp:taxon-name-part taxon-name-part-type="subgenus" reg="Vestiplex">Vestiplex</tp:taxon-name-part>) <tp:taxon-name-part taxon-name-part-type="species" reg="tchukchi">tchukchi</tp:taxon-name-part></tp:taxon-name> Alexander, 1934</p><p><tp:taxon-name><tp:taxon-name-part taxon-name-part-type="genus" reg="Tipula">Tipula</tp:taxon-name-part> (<tp:taxon-name-part taxon-name-part-type="subgenus" reg="Vestiplex">Vestiplex</tp:taxon-name-part>) <tp:taxon-name-part taxon-name-part-type="species" reg="verecunda">verecunda</tp:taxon-name-part></tp:taxon-name> Alexander, 1924</p></sec></tp:treatment-sec><ref-list><ref id="B12"><mixed-citation xmlns:xlink="http://www.w3.org/1999/xlink" xlink:type="simple"><person-group><name name-style="western"><surname>Bezzi</surname><given-names>M</given-names></name></person-group> (<year>1924</year>) <article-title>Una nuova <italic><tp:taxon-name><tp:taxon-name-part taxon-name-part-type="genus">Tipula</tp:taxon-name-part></tp:taxon-name></italic> delle Alpi con ali ridotte anche nel maschio (Dipt.).</article-title><source>Annali del Museo Civico di Storia naturale di Genova</source><volume>51</volume>: <fpage>228</fpage>–<lpage>233</lpage>.</mixed-citation></ref><ref id="B18"><mixed-citation xmlns:xlink="http://www.w3.org/1999/xlink" xlink:type="simple"><person-group><name name-style="western"><surname>Edwards</surname><given-names>FW</given-names></name></person-group> (<year>1931</year>) <article-title>Some suggestions on the classification of the genus <italic><tp:taxon-name><tp:taxon-name-part taxon-name-part-type="genus">Tipula</tp:taxon-name-part></tp:taxon-name></italic> (<tp:taxon-name><tp:taxon-name-part taxon-name-part-type="order">Diptera</tp:taxon-name-part></tp:taxon-name>, <tp:taxon-name><tp:taxon-name-part taxon-name-part-type="family">Tipulidae</tp:taxon-name-part></tp:taxon-name>).</article-title><source>Annals and Magazine of Natural History</source><volume>8</volume>(<issue>10</issue>): <fpage>73</fpage>–<lpage>82</lpage>. <ext-link xlink:type="simple" ext-link-type="doi" xlink:href="10.1080/00222933108673359">https://doi.org/10.1080/00222933108673359</ext-link></mixed-citation></ref><ref id="B8"><mixed-citation xmlns:xlink="http://www.w3.org/1999/xlink" xlink:type="simple"><person-group><name name-style="western"><surname>Alexander</surname><given-names>CP</given-names></name></person-group> (<year>1934</year>) <article-title>New or little-known <tp:taxon-name><tp:taxon-name-part taxon-name-part-type="family">Tipulidae</tp:taxon-name-part></tp:taxon-name> from eastern Asia (<tp:taxon-name><tp:taxon-name-part taxon-name-part-type="order">Diptera</tp:taxon-name-part></tp:taxon-name>). XVII.</article-title><source>Philippine Journal of Science</source><volume>52</volume>: <fpage>395</fpage>–<lpage>442</lpage>.</mixed-citation></ref><ref id="B9"><mixed-citation xmlns:xlink="http://www.w3.org/1999/xlink" xlink:type="simple"><person-group><name name-style="western"><surname>Alexander</surname><given-names>CP</given-names></name></person-group> (<year>1935</year>) <article-title>New or little-known <tp:taxon-name><tp:taxon-name-part taxon-name-part-type="family">Tipulidae</tp:taxon-name-part></tp:taxon-name> from eastern Asia (<tp:taxon-name><tp:taxon-name-part taxon-name-part-type="order">Diptera</tp:taxon-name-part></tp:taxon-name>). XXV.</article-title><source>Philippine Journal of Science</source><volume>57</volume>: <fpage>81</fpage>–<lpage>148</lpage>.</mixed-citation></ref><ref id="B11"><mixed-citation xmlns:xlink="http://www.w3.org/1999/xlink" xlink:type="simple"><person-group><name name-style="western"><surname>Alexander</surname><given-names>CP</given-names></name></person-group> (<year>1965</year>) <article-title>New subgenera and species of crane-flies from California (<tp:taxon-name><tp:taxon-name-part taxon-name-part-type="order">Diptera</tp:taxon-name-part></tp:taxon-name>: <tp:taxon-name><tp:taxon-name-part taxon-name-part-type="family">Tipulidae</tp:taxon-name-part></tp:taxon-name>).</article-title><source>Pacific Insects</source><volume>7</volume>: <fpage>333</fpage>–<lpage>386</lpage>.</mixed-citation></ref><ref id="B22"><mixed-citation xmlns:xlink="http://www.w3.org/1999/xlink" xlink:type="simple"><person-group><name name-style="western"><surname>Mannheims</surname><given-names>B</given-names></name></person-group> (<year>1953</year>) 15. <tp:taxon-name><tp:taxon-name-part taxon-name-part-type="family">Tipulidae</tp:taxon-name-part></tp:taxon-name>. In: Lindner E (Ed.) Die Fliegen der palaearktischen Region, 3(5)1, Lief 173: 113–136.</mixed-citation></ref><ref id="B33"><mixed-citation xmlns:xlink="http://www.w3.org/1999/xlink" xlink:type="simple"><person-group><name name-style="western"><surname>Savchenko</surname><given-names>EN</given-names></name></person-group> (<year>1964</year>) Crane-flies (<tp:taxon-name><tp:taxon-name-part taxon-name-part-type="order">Diptera</tp:taxon-name-part></tp:taxon-name>, <tp:taxon-name><tp:taxon-name-part taxon-name-part-type="family">Tipulidae</tp:taxon-name-part></tp:taxon-name>), Subfam. <tp:taxon-name><tp:taxon-name-part taxon-name-part-type="subfamily">Tipulinae</tp:taxon-name-part></tp:taxon-name>, Genus <italic><tp:taxon-name><tp:taxon-name-part taxon-name-part-type="genus">Tipula</tp:taxon-name-part></tp:taxon-name></italic> L., 2. Fauna USSR, N.S. 89, Nasekomye Dvukrylye [<tp:taxon-name><tp:taxon-name-part taxon-name-part-type="class">Insecta</tp:taxon-name-part></tp:taxon-name><tp:taxon-name><tp:taxon-name-part taxon-name-part-type="order">Diptera</tp:taxon-name-part></tp:taxon-name>] 2(4): 1–503. [In Russian]</mixed-citation></ref><ref id="B28"><mixed-citation xmlns:xlink="http://www.w3.org/1999/xlink" xlink:type="simple"><person-group><name name-style="western"><surname>Oosterbroek</surname><given-names>P</given-names></name></person-group> (<year>2019</year>) Catalogue of the Craneflies of the World (CCW), 12 Nov. 2019. <ext-link xlink:type="simple" ext-link-type="uri" xlink:href="http://nlbif.eti.uva.nl/ccw/index.php">http://nlbif.eti.uva.nl/ccw/index.php</ext-link> [Accessed on: 29 Nov. 2019]</mixed-citation></ref><ref id="B32"><mixed-citation xmlns:xlink="http://www.w3.org/1999/xlink" xlink:type="simple"><person-group><name name-style="western"><surname>Savchenko</surname><given-names>EN</given-names></name></person-group> (<year>1960</year>) <article-title>A contribution to the taxonomy of crane-flies (<tp:taxon-name><tp:taxon-name-part taxon-name-part-type="order">Diptera</tp:taxon-name-part></tp:taxon-name>, <tp:taxon-name><tp:taxon-name-part taxon-name-part-type="family">Tipulidae</tp:taxon-name-part></tp:taxon-name>) of the subgenus <tp:taxon-name><tp:taxon-name-part taxon-name-part-type="genus"/><tp:taxon-name-part taxon-name-part-type="subgenus">Vestiplex</tp:taxon-name-part></tp:taxon-name> Bezzi of the genus <italic><tp:taxon-name><tp:taxon-name-part taxon-name-part-type="genus">Tipula</tp:taxon-name-part></tp:taxon-name></italic> L.</article-title><source>Horae Societatis Entomologicae Rossicae Unionis Soveticae</source><volume>47</volume>: <fpage>143</fpage>–<lpage>216</lpage>. [In Russian]</mixed-citation></ref><ref id="B3"><mixed-citation xmlns:xlink="http://www.w3.org/1999/xlink" xlink:type="simple"><person-group><name name-style="western"><surname>Alexander</surname><given-names>CP</given-names></name></person-group> (<year>1920a</year>) <article-title>The crane-flies of New York. Part II. Biology and phylogeny.</article-title><source>Memoirs, Cornell University Agricultural Experiment Station</source><volume>38</volume>: <fpage>691</fpage>–<lpage>1133</lpage>. <ext-link xlink:type="simple" ext-link-type="doi" xlink:href="10.5962/bhl.title.33641">https://doi.org/10.5962/bhl.title.33641</ext-link></mixed-citation></ref><ref id="B19"><mixed-citation xmlns:xlink="http://www.w3.org/1999/xlink" xlink:type="simple"><person-group><name name-style="western"><surname>Gelhaus</surname><given-names>JK</given-names></name></person-group> (<year>1986</year>) <article-title>Larvae of the crane fly genus <tp:taxon-name><tp:taxon-name-part taxon-name-part-type="genus">Tipula</tp:taxon-name-part></tp:taxon-name> in North America (<tp:taxon-name><tp:taxon-name-part taxon-name-part-type="order">Diptera</tp:taxon-name-part></tp:taxon-name>: <tp:taxon-name><tp:taxon-name-part taxon-name-part-type="family">Tipulidae</tp:taxon-name-part></tp:taxon-name>).</article-title><source>The University of Kansas Science Bulletin</source><volume>53</volume>: <fpage>121</fpage>–<lpage>182</lpage>.</mixed-citation></ref><ref id="B15"><mixed-citation xmlns:xlink="http://www.w3.org/1999/xlink" xlink:type="simple"><person-group><name name-style="western"><surname>Chiswell</surname><given-names>JR</given-names></name></person-group> (<year>1956</year>) <article-title>A taxonomic account of the last instar larvae of some British <tp:taxon-name><tp:taxon-name-part taxon-name-part-type="subfamily">Tipulinae</tp:taxon-name-part></tp:taxon-name> (<tp:taxon-name><tp:taxon-name-part taxon-name-part-type="order">Diptera</tp:taxon-name-part></tp:taxon-name>: <tp:taxon-name><tp:taxon-name-part taxon-name-part-type="family">Tipulidae</tp:taxon-name-part></tp:taxon-name>).</article-title><source>Transactions of the Royal Entomological Society of London</source><volume>108</volume>: <fpage>409</fpage>–<lpage>484</lpage>. <ext-link xlink:type="simple" ext-link-type="doi" xlink:href="10.1111/j.1365-2311.1956.tb01273.x">https://doi.org/10.1111/j.1365-2311.1956.tb01273.x</ext-link></mixed-citation></ref><ref id="B30"><mixed-citation xmlns:xlink="http://www.w3.org/1999/xlink" xlink:type="simple"><person-group><name name-style="western"><surname>Podeniene</surname><given-names>V</given-names></name></person-group> (<year>2003</year>) Morphology and ecology of the last instar larvae of the crane flies (<tp:taxon-name><tp:taxon-name-part taxon-name-part-type="order">Diptera</tp:taxon-name-part></tp:taxon-name>, <tp:taxon-name><tp:taxon-name-part taxon-name-part-type="infraorder">Tipulomorpha</tp:taxon-name-part></tp:taxon-name>) of Lithuania. Doctoral dissertation, Vilnius University, 1–295.</mixed-citation></ref><ref id="B21"><mixed-citation xmlns:xlink="http://www.w3.org/1999/xlink" xlink:type="simple"><person-group><name name-style="western"><surname>Lantsov</surname><given-names>VI</given-names></name></person-group> (<year>2003</year>) <article-title>Biology, ecology and preimaginal stages of the crane fly <italic><tp:taxon-name><tp:taxon-name-part taxon-name-part-type="genus">Tipula</tp:taxon-name-part><tp:taxon-name-part taxon-name-part-type="species">semivittata</tp:taxon-name-part><tp:taxon-name-part taxon-name-part-type="subspecies">semivittata</tp:taxon-name-part></tp:taxon-name></italic> (<tp:taxon-name><tp:taxon-name-part taxon-name-part-type="order">Diptera</tp:taxon-name-part></tp:taxon-name>, <tp:taxon-name><tp:taxon-name-part taxon-name-part-type="family">Tipulidae</tp:taxon-name-part></tp:taxon-name>).</article-title><source>Entomological Review</source><volume>83</volume>: <fpage>906</fpage>–<lpage>913</lpage>.</mixed-citation></ref><ref id="B31"><mixed-citation xmlns:xlink="http://www.w3.org/1999/xlink" xlink:type="simple"><person-group><name name-style="western"><surname>Rogers</surname><given-names>JS</given-names></name></person-group> (<year>1942</year>) <article-title>The crane flies (<tp:taxon-name><tp:taxon-name-part taxon-name-part-type="family">Tipulidae</tp:taxon-name-part></tp:taxon-name>) of the George Reserve, Michigan.</article-title><source>Miscellaneous Publications, Museum of Zoology, University of Michigan</source><volume>53</volume>: <fpage>1</fpage>–<lpage>128</lpage>.</mixed-citation></ref><ref id="B37"><mixed-citation xmlns:xlink="http://www.w3.org/1999/xlink" xlink:type="simple"><person-group><name name-style="western"><surname>Theowald</surname><given-names>B</given-names></name></person-group> (<year>1967</year>) <article-title>Familie <tp:taxon-name><tp:taxon-name-part taxon-name-part-type="family">Tipulidae</tp:taxon-name-part></tp:taxon-name> (<tp:taxon-name><tp:taxon-name-part taxon-name-part-type="order">Diptera</tp:taxon-name-part></tp:taxon-name>, <tp:taxon-name><tp:taxon-name-part taxon-name-part-type="suborder">Nematocera</tp:taxon-name-part></tp:taxon-name>). Larven und Puppen.</article-title><source>Bestimmungsbucher zur Bodenfauna Europas</source><volume>7</volume>: <fpage>1</fpage>–<lpage>100</lpage>.</mixed-citation></ref><ref id="B36"><mixed-citation xmlns:xlink="http://www.w3.org/1999/xlink" xlink:type="simple"><person-group><name name-style="western"><surname>Teale</surname><given-names>SA</given-names></name><name name-style="western"><surname>Gelhaus</surname><given-names>JK</given-names></name></person-group> (<year>1984</year>) <article-title>Natural history and synonymy of <tp:taxon-name><tp:taxon-name-part taxon-name-part-type="genus">Tipula</tp:taxon-name-part> (<tp:taxon-name-part taxon-name-part-type="subgenus">Vestiplex</tp:taxon-name-part>) <tp:taxon-name-part taxon-name-part-type="species">platymera</tp:taxon-name-part></tp:taxon-name> Walker (<tp:taxon-name><tp:taxon-name-part taxon-name-part-type="order">Diptera</tp:taxon-name-part></tp:taxon-name>: <tp:taxon-name><tp:taxon-name-part taxon-name-part-type="family">Tipulidae</tp:taxon-name-part></tp:taxon-name>) with description of the larvae and pupae.</article-title><source>Journal of the Kansas Entomological Society</source><volume>57</volume>: <fpage>423</fpage>–<lpage>429</lpage>.</mixed-citation></ref></ref-list></tp:taxon-treatment>
