# Supplementary material for: Tipula (Vestiplex) crane flies (Diptera, Tipulidae) of Korea
Source: Zookeys. 2021 Sep 30;1061:23–55. doi: 10.3897/zookeys.1061.49999 (PMC8516825; doi:10.3897/zookeys.1061.49999)
Supplement: XML Treatment for Tipula (Vestiplex) coquillettiana [file zookeys.1061.49999-treatment2.xml]

<!DOCTYPE tp:taxon-treatment
  PUBLIC "-//TaxonX//DTD Taxonomic Treatment Publishing DTD v0 20100105//EN" "tax-treatment-NSO.dtd">
<tp:taxon-treatment xmlns:tp="http://www.plazi.org/taxpub"><tp:treatment-meta><kwd-group><label>Taxon classification</label><kwd><named-content xmlns:xlink="http://www.w3.org/1999/xlink" content-type="kingdom">Animalia</named-content></kwd><kwd><named-content xmlns:xlink="http://www.w3.org/1999/xlink" content-type="order">Diptera</named-content></kwd><kwd><named-content xmlns:xlink="http://www.w3.org/1999/xlink" content-type="family">Tipulidae</named-content></kwd></kwd-group><mixed-citation publication-type="journal"><person-group><name><surname>Starkevich</surname><given-names>Pavel</given-names></name><name><surname>Podėnas</surname><given-names>Sigitas</given-names></name><name><surname>Podėnienė</surname><given-names>Virginija</given-names></name><name><surname>Park</surname><given-names>Sun-Jae</given-names></name><name><surname>Kim</surname><given-names>A-Young</given-names></name></person-group><article-title><tp:taxon-name><tp:taxon-name-part taxon-name-part-type="genus" reg="Tipula">Tipula</tp:taxon-name-part> (<tp:taxon-name-part taxon-name-part-type="subgenus" reg="Vestiplex">Vestiplex</tp:taxon-name-part>)</tp:taxon-name> crane flies (<tp:taxon-name><tp:taxon-name-part taxon-name-part-type="order">Diptera</tp:taxon-name-part></tp:taxon-name>, <tp:taxon-name><tp:taxon-name-part taxon-name-part-type="family">Tipulidae</tp:taxon-name-part></tp:taxon-name>) of Korea</article-title><source>Zookeys</source><day>30</day><month>9</month><year>2021</year><volume>1061</volume><fpage>23</fpage><lpage>55</lpage><pub-id pub-id-type="doi">10.3897/zookeys.1061.49999</pub-id></mixed-citation></tp:treatment-meta><tp:nomenclature><tp:taxon-name><object-id xmlns:xlink="http://www.w3.org/1999/xlink" content-type="arpha" xlink:type="simple">4C9EB13F-DAC9-5103-BB39-6A668828CD2F</object-id><tp:taxon-name-part taxon-name-part-type="genus" reg="Tipula">Tipula</tp:taxon-name-part> (<tp:taxon-name-part taxon-name-part-type="subgenus" reg="Vestiplex">Vestiplex</tp:taxon-name-part>) <tp:taxon-name-part taxon-name-part-type="species" reg="coquillettiana">coquillettiana</tp:taxon-name-part></tp:taxon-name><tp:taxon-authority>Alexander, 1924</tp:taxon-authority><xref ref-type="fig" rid="F1">Figs 1–10</xref><xref ref-type="fig" rid="F2">, 11–15</xref><xref ref-type="fig" rid="F14">, 86</xref><tp:nomenclature-citation-list><tp:nomenclature-citation><tp:taxon-name>
                <tp:taxon-name-part taxon-name-part-type="genus" reg="Tipula">Tipula</tp:taxon-name-part>
                <tp:taxon-name-part taxon-name-part-type="species" reg="coquillettiana">coquillettiana</tp:taxon-name-part>
              </tp:taxon-name><comment><xref ref-type="bibr" rid="B6">Alexander 1924</xref>: 605; <xref ref-type="bibr" rid="B7">1925</xref>: 91.</comment></tp:nomenclature-citation><tp:nomenclature-citation><tp:taxon-name><tp:taxon-name-part taxon-name-part-type="genus" reg="Tipula">Tipula</tp:taxon-name-part> (<tp:taxon-name-part taxon-name-part-type="subgenus" reg="Vestiplex">Vestiplex</tp:taxon-name-part>) <tp:taxon-name-part taxon-name-part-type="species" reg="coquillettiana">coquillettiana</tp:taxon-name-part></tp:taxon-name><comment>: <xref ref-type="bibr" rid="B8">Alexander 1934</xref>: 405; <xref ref-type="bibr" rid="B9">1935</xref>: 118; <xref ref-type="bibr" rid="B32">Savchenko 1960</xref>: 172; <xref ref-type="bibr" rid="B33">1964</xref>: 180; <xref ref-type="bibr" rid="B29">Oosterbroek and Theowald 1992</xref>: 154.</comment></tp:nomenclature-citation></tp:nomenclature-citation-list></tp:nomenclature><tp:treatment-sec sec-type="type material" id="SECID0E45AG"><title>Type material examined.</title><p>Holotype, male, <bold>RUSSIA</bold>, Odasam [Southern Sakhalin], 5 August 1922, Esaki; paratype, male (<named-content xmlns:xlink="http://www.w3.org/1999/xlink" content-type="dwc:institutional_code" xlink:type="simple">USNM</named-content>).</p></tp:treatment-sec><tp:treatment-sec sec-type="material" id="SECID0EK6AG"><title>Other examined material</title><p>(Fig. <xref ref-type="fig" rid="F14">86</xref>). <bold>NORTH KOREA</bold>, 1 male, Seren Mts, alt. 3000 ft, 25 June 1938, Yankovsky (<named-content xmlns:xlink="http://www.w3.org/1999/xlink" content-type="dwc:institutional_code" xlink:type="simple">USNM</named-content>); 2 males, alt. 3000 ft, 26 June 1938, Yankovsky (<named-content xmlns:xlink="http://www.w3.org/1999/xlink" content-type="dwc:institutional_code" xlink:type="simple">USNM</named-content>); 2 males, alt. 3000–4000 ft, 29–30 June 1938, Yankovsky (<named-content xmlns:xlink="http://www.w3.org/1999/xlink" content-type="dwc:institutional_code" xlink:type="simple">USNM</named-content>); 1 male, alt. 3500–5500 ft, 29–30 June 1938, Yankovsky (<named-content xmlns:xlink="http://www.w3.org/1999/xlink" content-type="dwc:institutional_code" xlink:type="simple">USNM</named-content>); 3 males, alt. 4000–5000 ft, 29–30 June 1938, Yankovsky (<named-content xmlns:xlink="http://www.w3.org/1999/xlink" content-type="dwc:institutional_code" xlink:type="simple">USNM</named-content>); 1 male, alt. 5000 ft, 29–30 June 1938, Yankovsky (<named-content xmlns:xlink="http://www.w3.org/1999/xlink" content-type="dwc:institutional_code" xlink:type="simple">USNM</named-content>); 2 females, alt. 4000 ft, 30 June 1938, Yankovsky (<named-content xmlns:xlink="http://www.w3.org/1999/xlink" content-type="dwc:institutional_code" xlink:type="simple">USNM</named-content>); 2 males, alt. 3500 ft, 5 July 1938, Yankovsky (<named-content xmlns:xlink="http://www.w3.org/1999/xlink" content-type="dwc:institutional_code" xlink:type="simple">USNM</named-content>); 3 males, alt. 4500 ft, 5–6 July 1938, Yankovsky (<named-content xmlns:xlink="http://www.w3.org/1999/xlink" content-type="dwc:institutional_code" xlink:type="simple">USNM</named-content>); 1 male, alt. 4000 ft, 10–11 July 1938, Yankovsky (<named-content xmlns:xlink="http://www.w3.org/1999/xlink" content-type="dwc:institutional_code" xlink:type="simple">USNM</named-content>); 1 male, alt. 5500 ft, 18 July 1938, Yankovsky (<named-content xmlns:xlink="http://www.w3.org/1999/xlink" content-type="dwc:institutional_code" xlink:type="simple">USNM</named-content>); 1 male, Kankyo Nando Puksu Pyaksan, alt. 6000 ft, 23 June 1939, Yankovsky (<named-content xmlns:xlink="http://www.w3.org/1999/xlink" content-type="dwc:institutional_code" xlink:type="simple">USNM</named-content>); 1 male, alt. 6000 ft, 31 July 1939, Yankovsky (<named-content xmlns:xlink="http://www.w3.org/1999/xlink" content-type="dwc:institutional_code" xlink:type="simple">USNM</named-content>); 1 male, alt. 5000 ft, 2 August 1939, Yankovsky (<named-content xmlns:xlink="http://www.w3.org/1999/xlink" content-type="dwc:institutional_code" xlink:type="simple">USNM</named-content>); 2 males, Chonsani, alt. 4000 ft, 2 June 1940, Yankovsky (<named-content xmlns:xlink="http://www.w3.org/1999/xlink" content-type="dwc:institutional_code" xlink:type="simple">USNM</named-content>); 1 male, alt. 3000 ft, 8 June 1940, Yankovsky (<named-content xmlns:xlink="http://www.w3.org/1999/xlink" content-type="dwc:institutional_code" xlink:type="simple">USNM</named-content>); 4 males, alt. 4500 ft, 20 June 1940, Yankovsky (<named-content xmlns:xlink="http://www.w3.org/1999/xlink" content-type="dwc:institutional_code" xlink:type="simple">USNM</named-content>); 1 male, alt. 4000 ft, 23 June 1940, Yankovsky (<named-content xmlns:xlink="http://www.w3.org/1999/xlink" content-type="dwc:institutional_code" xlink:type="simple">USNM</named-content>).</p></tp:treatment-sec><tp:treatment-sec sec-type="diagnosis" id="SECID0EQCBG"><title>Diagnosis.</title><p><tp:taxon-name><tp:taxon-name-part taxon-name-part-type="genus" reg="Tipula">Tipula</tp:taxon-name-part> (<tp:taxon-name-part taxon-name-part-type="subgenus" reg="Vestiplex">V.</tp:taxon-name-part>) <tp:taxon-name-part taxon-name-part-type="species" reg="coquillettiana">coquillettiana</tp:taxon-name-part></tp:taxon-name> can be easily recognized by the ninth tergite, which forms a narrow, saucer-shaped plate, and the horn-shaped gonocoxite. The tip of the gonocoxite is bifurcate. The female of this species has a gray, elongated abdomen and greatly reduced wing. The cercus is straight with its tip narrowed and the ventral margin and apical part of the dorsal margin distinctly serrated. The hypovalva is in the shape of an elongated filament.</p><p>
            <bold><italic>Male.</italic></bold>
          </p><p>Body length 17.1–21.3 mm, wing length 18.9–22.8 mm. General body coloration brownish yellow.</p><p><italic>Head</italic>. Vertex and occiput gray with dark median line. Rostrum yellowish, thinly dusted with gray dorsally. Nasus distinct. Antenna 13-segmented, if bent backward extending beyond wing base. Scape and pedicel yellow; first flagellar segment basally yellow, distally brownish black; succeeding flagellar segments brownish black. Each flagellomere, except first, with basal enlargement and small incision. Apical flagellomere small, reduced. Verticils approximately as long as corresponding segments. Palpus with first segment yellowish, second brownish yellow, and other segment brownish black.</p><p><italic>Thorax</italic>. Pronotum yellowish, thinly dusted with gray. Prescutum and presutural scutum gray; stripes bluish gray bordered by brown. Postsutural scutum, scutellum, and postnotum gray with bluish shade; all sclerites with dark, median line. Pleura brownish, dusted with gray. Coxa gray; trochanter yellowish; femur brownish yellow with tip broadly darkened; tibia brownish yellow; tarsal segments dark brown. Tarsal claw without tooth. Wing patterned with brown. Halter brownish yellow with brown knob.</p><p><italic>Abdomen</italic>. Yellow. First abdominal segment dusted with gray. Abdominal segments 2 and 3 yellow, 4 and 5 brownish-yellow, and remaining segments dark brown. Lateral margin of tergites pale yellow. Dorsal median stripe pale, broadly interrupted.</p><p><italic>Hypopygium</italic>. Brown (Fig. <xref ref-type="fig" rid="F1">1</xref>). Ninth tergite distally forming a narrow saucer-shaped plate (Figs <xref ref-type="fig" rid="F1">1</xref>, <xref ref-type="fig" rid="F1">2</xref>). Tergal saucer posteriorly with broad median notch; lateral comer with serrated and blackened margin, provided with setae. Anterior margin elevated into narrow, blackened rim reaching lateral part of tergal saucer and terminating into acute projection. Gonocoxite apically extended, with tip split into blackened beak pointed caudad and rounded projection (Figs <xref ref-type="fig" rid="F1">1</xref>, <xref ref-type="fig" rid="F1">3</xref>). Outer gonostylus slightly curved, finger-shaped with tip narrowed (Fig. <xref ref-type="fig" rid="F1">4</xref>). Inner gonostylus in the shape of a curved plate; beak blackened, triangular; dorsal margin claw-shaped; middorsal edge extended and serrated (Fig. <xref ref-type="fig" rid="F1">5</xref>). Gonocoxal fragment with flattened medial sclerites, fused into broad, nearly triangular base (Fig. <xref ref-type="fig" rid="F1">6</xref>). Lateral sclerite flattened and bilobed. Adminiculum boat-shaped, with tip and dorsal edge apically blackened (Fig. <xref ref-type="fig" rid="F1">7</xref>). Semen pump with flattened central vesicle (Figs <xref ref-type="fig" rid="F1">8</xref>, <xref ref-type="fig" rid="F1">9</xref>). Compressor apodeme with round median incision, forming a 30° angle with posterior immovable apodeme. Posterior immovable apodeme much longer than compressor apodeme, flattened, rounded apically. Anterior immovable apodeme flattened, rounded. Intromittent organ tube-shaped, about twice as long as semen pump, brownish-black. Distal part with preapical yellow membrane, apex with pale median incision, lateral parts split, filament-shaped (Fig. <xref ref-type="fig" rid="F1">10</xref>).</p><fig id="F1" position="float" orientation="portrait"><object-id xmlns:xlink="http://www.w3.org/1999/xlink" content-type="doi" xlink:type="simple">10.3897/zookeys.1061.49999.figures1-10</object-id><object-id xmlns:xlink="http://www.w3.org/1999/xlink" content-type="arpha" xlink:type="simple">810F715E-4976-5D02-8B84-2C229D696D38</object-id><label>Figures 1–10.</label><caption><p>Male terminalia of <tp:taxon-name><tp:taxon-name-part taxon-name-part-type="genus" reg="Tipula">T.</tp:taxon-name-part> (<tp:taxon-name-part taxon-name-part-type="subgenus" reg="Vestiplex">Vestiplex</tp:taxon-name-part>) <tp:taxon-name-part taxon-name-part-type="species" reg="coquillettiana">coquillettiana</tp:taxon-name-part></tp:taxon-name><bold>1</bold> hypopygium, lateral view <bold>2</bold> ninth tergite, dorsal view <bold>3</bold> left gonocoxite, lateral view <bold>4</bold> left outer gonostylus <bold>5</bold> left inner gonostylus, lateral view <bold>6</bold> gonocoxal fragment, dorsal view <bold>7</bold> adminiculum, lateral view <bold>8</bold> semen pump, dorsal view <bold>9</bold> semen pump and intromittent organ, lateral view <bold>10</bold> distal part of intromittent organ, lateral view. Abbreviations: aia, anterior immovable apodeme; ca, compressor apodeme; gcx, gonocoxite; ig, inner gonostylus; ls, lateral sclerite of gonocoxal fragment; ms, medial sclerite of gonocoxal fragment; og, outer gonostylus; pia, posterior immovable apodeme; t9, ninth tergite. Scale bars: 0.7 mm (<bold>1</bold>); 0.5 mm (<bold>2–9</bold>); 0.25 mm (<bold>10</bold>).</p></caption><graphic xmlns:xlink="http://www.w3.org/1999/xlink" xlink:href="zookeys-1061-023-g001.jpg" position="float" orientation="portrait" xlink:type="simple" id="oo_594278.jpg"><uri content-type="original_file" xlink:type="simple">https://binary.pensoft.net/fig/594278</uri></graphic></fig><p><bold><italic>Female</italic>.</bold> Body length 26.9–30.2 mm, wing length 4.7–5.7 mm. Generally similar to male, but with elongated and gray abdomen. Tergites and sternites with pale margins. Wing greatly reduced.</p><p><italic>Female terminalia</italic>. Tenth tergite shining dark brown. Cercus brown, straight, as long as tenth tergite, with tip narrowed; ventral margin and apical part of dorsal margin distinctly serrated (Fig. <xref ref-type="fig" rid="F2">11</xref>). Hypovalva elongated and filamentous (Fig. <xref ref-type="fig" rid="F2">12</xref>). Median incision between hypovalvae deeper than posterior margin of eighth sternite. Lateral angle of eighth sternite sloping. Ninth sternite with lateral parts straight (Fig. <xref ref-type="fig" rid="F2">13</xref>). Furca anteriorly narrowed, shaped posteriorly as broad membranous plate (Fig. <xref ref-type="fig" rid="F2">13</xref>). <italic><tp:taxon-name><tp:taxon-name-part taxon-name-part-type="genus" reg="Bursa">Bursa</tp:taxon-name-part><tp:taxon-name-part taxon-name-part-type="species" reg="copulatrix">copulatrix</tp:taxon-name-part></tp:taxon-name></italic> with spermathecal duct sclerotized at base, in shape of thickened, curved stick (Fig. <xref ref-type="fig" rid="F2">14</xref>). Spermatheca broadened at base, pear-shaped (Fig. <xref ref-type="fig" rid="F2">15</xref>).</p><fig id="F2" position="float" orientation="portrait"><object-id xmlns:xlink="http://www.w3.org/1999/xlink" content-type="doi" xlink:type="simple">10.3897/zookeys.1061.49999.figures11-15</object-id><object-id xmlns:xlink="http://www.w3.org/1999/xlink" content-type="arpha" xlink:type="simple">F14BF9C8-E2EA-586A-AB49-D13A453368CD</object-id><label>Figures 11–15.</label><caption><p>Female terminalia of <tp:taxon-name><tp:taxon-name-part taxon-name-part-type="genus" reg="Tipula">T.</tp:taxon-name-part> (<tp:taxon-name-part taxon-name-part-type="subgenus" reg="Vestiplex">Vestiplex</tp:taxon-name-part>) <tp:taxon-name-part taxon-name-part-type="species" reg="coquillettiana">coquillettiana</tp:taxon-name-part></tp:taxon-name><bold>11</bold> ovipositor, left lateral view <bold>12</bold> eighth sternite with hypovalvae, ventral view <bold>13</bold> ninth sternite with furca, dorsal view <bold>14</bold><italic><tp:taxon-name><tp:taxon-name-part taxon-name-part-type="genus" reg="Tipula"/><tp:taxon-name-part taxon-name-part-type="species" reg="bursa">bursa</tp:taxon-name-part><tp:taxon-name-part taxon-name-part-type="subspecies" reg="copulatrix">copulatrix</tp:taxon-name-part></tp:taxon-name></italic>, dorsal view <bold>15</bold> spermatheca, lateral view. Abbreviations: ap bc, anterior part of <italic><tp:taxon-name><tp:taxon-name-part taxon-name-part-type="genus" reg="Tipula"/><tp:taxon-name-part taxon-name-part-type="species" reg="bursa">bursa</tp:taxon-name-part><tp:taxon-name-part taxon-name-part-type="subspecies" reg="copulatrix">copulatrix</tp:taxon-name-part></tp:taxon-name></italic>; bp sd, basal part of spermathecal duct; c, cerci; f, furca; h, hypovalvae; s8, eighth sternite; s9, ninth sternite; t10, tenth tergite. Scale bars: 0.8 mm (<bold>11</bold>), 0.5 mm (<bold>12–14</bold>).</p></caption><graphic xmlns:xlink="http://www.w3.org/1999/xlink" xlink:href="zookeys-1061-023-g002.jpg" position="float" orientation="portrait" xlink:type="simple" id="oo_594279.jpg"><uri content-type="original_file" xlink:type="simple">https://binary.pensoft.net/fig/594279</uri></graphic></fig></tp:treatment-sec><tp:treatment-sec sec-type="distribution" id="SECID0EUKBG"><title>Known distribution.</title><p>Russia, Kazakhstan, and Japan (<xref ref-type="bibr" rid="B28">Oosterbroek 2019</xref>). Recorded here for the first time from North Korea.</p></tp:treatment-sec><tp:treatment-sec><!--Section generated to contain objects referenced in tp:taxon-treatment.--><fig id="F14" position="float" orientation="portrait"><object-id xmlns:xlink="http://www.w3.org/1999/xlink" content-type="doi" xlink:type="simple">10.3897/zookeys.1061.49999.figures86-90</object-id><object-id xmlns:xlink="http://www.w3.org/1999/xlink" content-type="arpha" xlink:type="simple">D2C9CBCE-8BB4-5514-A4CA-75E5D2CA6EE2</object-id><label>Figures 86–90.</label><caption><p>Collecting sites of <tp:taxon-name><tp:taxon-name-part taxon-name-part-type="genus" reg="Tipula">T.</tp:taxon-name-part> (<tp:taxon-name-part taxon-name-part-type="subgenus" reg="Vestiplex">Vestiplex</tp:taxon-name-part>)</tp:taxon-name> in Korean Peninsula <bold>86</bold><tp:taxon-name><tp:taxon-name-part taxon-name-part-type="genus" reg="Tipula">T.</tp:taxon-name-part> (<tp:taxon-name-part taxon-name-part-type="subgenus" reg="Vestiplex">V.</tp:taxon-name-part>) <tp:taxon-name-part taxon-name-part-type="species" reg="coquillettiana">coquillettiana</tp:taxon-name-part></tp:taxon-name><bold>87</bold><tp:taxon-name><tp:taxon-name-part taxon-name-part-type="genus" reg="Tipula">T.</tp:taxon-name-part> (<tp:taxon-name-part taxon-name-part-type="subgenus" reg="Vestiplex">V.</tp:taxon-name-part>) <tp:taxon-name-part taxon-name-part-type="species" reg="kuwayamai">kuwayamai</tp:taxon-name-part></tp:taxon-name><bold>88</bold><tp:taxon-name><tp:taxon-name-part taxon-name-part-type="genus" reg="Tipula">T.</tp:taxon-name-part> (<tp:taxon-name-part taxon-name-part-type="subgenus" reg="Vestiplex">V.</tp:taxon-name-part>) <tp:taxon-name-part taxon-name-part-type="species" reg="serricauda">serricauda</tp:taxon-name-part></tp:taxon-name><bold>89</bold><tp:taxon-name><tp:taxon-name-part taxon-name-part-type="genus" reg="Tipula">T.</tp:taxon-name-part> (<tp:taxon-name-part taxon-name-part-type="subgenus" reg="Vestiplex">V.</tp:taxon-name-part>) <tp:taxon-name-part taxon-name-part-type="species" reg="tchukchi">tchukchi</tp:taxon-name-part></tp:taxon-name><bold>90</bold><tp:taxon-name><tp:taxon-name-part taxon-name-part-type="genus" reg="Tipula">T.</tp:taxon-name-part> (<tp:taxon-name-part taxon-name-part-type="subgenus" reg="Vestiplex">V.</tp:taxon-name-part>) <tp:taxon-name-part taxon-name-part-type="species" reg="verecunda">verecunda</tp:taxon-name-part></tp:taxon-name>.</p></caption><graphic xmlns:xlink="http://www.w3.org/1999/xlink" xlink:href="zookeys-1061-023-g014.jpg" position="float" orientation="portrait" xlink:type="simple" id="oo_594291.jpg"><uri content-type="original_file" xlink:type="simple">https://binary.pensoft.net/fig/594291</uri></graphic></fig></tp:treatment-sec><ref-list><ref id="B6"><mixed-citation xmlns:xlink="http://www.w3.org/1999/xlink" xlink:type="simple"><person-group><name name-style="western"><surname>Alexander</surname><given-names>CP</given-names></name></person-group> (<year>1924</year>) <article-title>New or little-known crane flies from northern Japan (<tp:taxon-name><tp:taxon-name-part taxon-name-part-type="family">Tipulidae</tp:taxon-name-part></tp:taxon-name>, <tp:taxon-name><tp:taxon-name-part taxon-name-part-type="order">Diptera</tp:taxon-name-part></tp:taxon-name>).</article-title><source>Philippine Journal of Science</source><volume>24</volume>: <fpage>531</fpage>–<lpage>611</lpage>.</mixed-citation></ref><ref id="B7"><mixed-citation xmlns:xlink="http://www.w3.org/1999/xlink" xlink:type="simple"><person-group><name name-style="western"><surname>Alexander</surname><given-names>CP</given-names></name></person-group> (<year>1925</year>) <article-title>New or little-known crane-flies. Part I.</article-title><source>Encyclopedie Entomologique, (B II), <tp:taxon-name><tp:taxon-name-part taxon-name-part-type="order">Diptera</tp:taxon-name-part></tp:taxon-name></source><volume>2</volume>: <fpage>87</fpage>–<lpage>93</lpage>.</mixed-citation></ref><ref id="B8"><mixed-citation xmlns:xlink="http://www.w3.org/1999/xlink" xlink:type="simple"><person-group><name name-style="western"><surname>Alexander</surname><given-names>CP</given-names></name></person-group> (<year>1934</year>) <article-title>New or little-known <tp:taxon-name><tp:taxon-name-part taxon-name-part-type="family">Tipulidae</tp:taxon-name-part></tp:taxon-name> from eastern Asia (<tp:taxon-name><tp:taxon-name-part taxon-name-part-type="order">Diptera</tp:taxon-name-part></tp:taxon-name>). XVII.</article-title><source>Philippine Journal of Science</source><volume>52</volume>: <fpage>395</fpage>–<lpage>442</lpage>.</mixed-citation></ref><ref id="B9"><mixed-citation xmlns:xlink="http://www.w3.org/1999/xlink" xlink:type="simple"><person-group><name name-style="western"><surname>Alexander</surname><given-names>CP</given-names></name></person-group> (<year>1935</year>) <article-title>New or little-known <tp:taxon-name><tp:taxon-name-part taxon-name-part-type="family">Tipulidae</tp:taxon-name-part></tp:taxon-name> from eastern Asia (<tp:taxon-name><tp:taxon-name-part taxon-name-part-type="order">Diptera</tp:taxon-name-part></tp:taxon-name>). XXV.</article-title><source>Philippine Journal of Science</source><volume>57</volume>: <fpage>81</fpage>–<lpage>148</lpage>.</mixed-citation></ref><ref id="B32"><mixed-citation xmlns:xlink="http://www.w3.org/1999/xlink" xlink:type="simple"><person-group><name name-style="western"><surname>Savchenko</surname><given-names>EN</given-names></name></person-group> (<year>1960</year>) <article-title>A contribution to the taxonomy of crane-flies (<tp:taxon-name><tp:taxon-name-part taxon-name-part-type="order">Diptera</tp:taxon-name-part></tp:taxon-name>, <tp:taxon-name><tp:taxon-name-part taxon-name-part-type="family">Tipulidae</tp:taxon-name-part></tp:taxon-name>) of the subgenus <tp:taxon-name><tp:taxon-name-part taxon-name-part-type="genus"/><tp:taxon-name-part taxon-name-part-type="subgenus">Vestiplex</tp:taxon-name-part></tp:taxon-name> Bezzi of the genus <italic><tp:taxon-name><tp:taxon-name-part taxon-name-part-type="genus">Tipula</tp:taxon-name-part></tp:taxon-name></italic> L.</article-title><source>Horae Societatis Entomologicae Rossicae Unionis Soveticae</source><volume>47</volume>: <fpage>143</fpage>–<lpage>216</lpage>. [In Russian]</mixed-citation></ref><ref id="B33"><mixed-citation xmlns:xlink="http://www.w3.org/1999/xlink" xlink:type="simple"><person-group><name name-style="western"><surname>Savchenko</surname><given-names>EN</given-names></name></person-group> (<year>1964</year>) Crane-flies (<tp:taxon-name><tp:taxon-name-part taxon-name-part-type="order">Diptera</tp:taxon-name-part></tp:taxon-name>, <tp:taxon-name><tp:taxon-name-part taxon-name-part-type="family">Tipulidae</tp:taxon-name-part></tp:taxon-name>), Subfam. <tp:taxon-name><tp:taxon-name-part taxon-name-part-type="subfamily">Tipulinae</tp:taxon-name-part></tp:taxon-name>, Genus <italic><tp:taxon-name><tp:taxon-name-part taxon-name-part-type="genus">Tipula</tp:taxon-name-part></tp:taxon-name></italic> L., 2. Fauna USSR, N.S. 89, Nasekomye Dvukrylye [<tp:taxon-name><tp:taxon-name-part taxon-name-part-type="class">Insecta</tp:taxon-name-part></tp:taxon-name><tp:taxon-name><tp:taxon-name-part taxon-name-part-type="order">Diptera</tp:taxon-name-part></tp:taxon-name>] 2(4): 1–503. [In Russian]</mixed-citation></ref><ref id="B29"><mixed-citation xmlns:xlink="http://www.w3.org/1999/xlink" xlink:type="simple"><person-group><name name-style="western"><surname>Oosterbroek</surname><given-names>P</given-names></name><name name-style="western"><surname>Theowald</surname><given-names>B.</given-names></name></person-group> (<year>1992</year>) <article-title>Family <tp:taxon-name><tp:taxon-name-part taxon-name-part-type="family">Tipulidae</tp:taxon-name-part></tp:taxon-name>.</article-title> In: <person-group><name name-style="western"><surname>Soós</surname><given-names>Á</given-names></name><name name-style="western"><surname>Papp</surname><given-names>L</given-names></name></person-group> (<role>Eds</role>) <issue-title>Catalogue of Palaearctic Diptera 1.</issue-title><source>Hungarian Natural History Museum, Budapest</source>, <fpage>56</fpage>–<lpage>178</lpage>.</mixed-citation></ref><ref id="B28"><mixed-citation xmlns:xlink="http://www.w3.org/1999/xlink" xlink:type="simple"><person-group><name name-style="western"><surname>Oosterbroek</surname><given-names>P</given-names></name></person-group> (<year>2019</year>) Catalogue of the Craneflies of the World (CCW), 12 Nov. 2019. <ext-link xlink:type="simple" ext-link-type="uri" xlink:href="http://nlbif.eti.uva.nl/ccw/index.php">http://nlbif.eti.uva.nl/ccw/index.php</ext-link> [Accessed on: 29 Nov. 2019]</mixed-citation></ref></ref-list></tp:taxon-treatment>
