# Supplementary material for: Tipula (Vestiplex) crane flies (Diptera, Tipulidae) of Korea
Source: Zookeys. 2021 Sep 30;1061:23–55. doi: 10.3897/zookeys.1061.49999 (PMC8516825; doi:10.3897/zookeys.1061.49999)
Supplement: XML Treatment for Tipula (Vestiplex) kuwayamai [file zookeys.1061.49999-treatment3.xml]

<!DOCTYPE tp:taxon-treatment
  PUBLIC "-//TaxonX//DTD Taxonomic Treatment Publishing DTD v0 20100105//EN" "tax-treatment-NSO.dtd">
<tp:taxon-treatment xmlns:tp="http://www.plazi.org/taxpub"><tp:treatment-meta><kwd-group><label>Taxon classification</label><kwd><named-content xmlns:xlink="http://www.w3.org/1999/xlink" content-type="kingdom">Animalia</named-content></kwd><kwd><named-content xmlns:xlink="http://www.w3.org/1999/xlink" content-type="order">Diptera</named-content></kwd><kwd><named-content xmlns:xlink="http://www.w3.org/1999/xlink" content-type="family">Tipulidae</named-content></kwd></kwd-group><mixed-citation publication-type="journal"><person-group><name><surname>Starkevich</surname><given-names>Pavel</given-names></name><name><surname>Podėnas</surname><given-names>Sigitas</given-names></name><name><surname>Podėnienė</surname><given-names>Virginija</given-names></name><name><surname>Park</surname><given-names>Sun-Jae</given-names></name><name><surname>Kim</surname><given-names>A-Young</given-names></name></person-group><article-title><tp:taxon-name><tp:taxon-name-part taxon-name-part-type="genus" reg="Tipula">Tipula</tp:taxon-name-part> (<tp:taxon-name-part taxon-name-part-type="subgenus" reg="Vestiplex">Vestiplex</tp:taxon-name-part>)</tp:taxon-name> crane flies (<tp:taxon-name><tp:taxon-name-part taxon-name-part-type="order">Diptera</tp:taxon-name-part></tp:taxon-name>, <tp:taxon-name><tp:taxon-name-part taxon-name-part-type="family">Tipulidae</tp:taxon-name-part></tp:taxon-name>) of Korea</article-title><source>Zookeys</source><day>30</day><month>9</month><year>2021</year><volume>1061</volume><fpage>23</fpage><lpage>55</lpage><pub-id pub-id-type="doi">10.3897/zookeys.1061.49999</pub-id></mixed-citation></tp:treatment-meta><tp:nomenclature><tp:taxon-name><object-id xmlns:xlink="http://www.w3.org/1999/xlink" content-type="arpha" xlink:type="simple">785171E0-B0BF-5C0A-B7BC-765FDB888DCA</object-id><tp:taxon-name-part taxon-name-part-type="genus" reg="Tipula">Tipula</tp:taxon-name-part> (<tp:taxon-name-part taxon-name-part-type="subgenus" reg="Vestiplex">Vestiplex</tp:taxon-name-part>) <tp:taxon-name-part taxon-name-part-type="species" reg="kuwayamai">kuwayamai</tp:taxon-name-part></tp:taxon-name><tp:taxon-authority>Alexander, 1921</tp:taxon-authority><xref ref-type="fig" rid="F3">Figs 16–26</xref><xref ref-type="fig" rid="F4">, 27–29</xref><xref ref-type="fig" rid="F14">, 87</xref><tp:nomenclature-citation-list><tp:nomenclature-citation><tp:taxon-name>
                <tp:taxon-name-part taxon-name-part-type="genus" reg="Tipula">Tipula</tp:taxon-name-part>
                <tp:taxon-name-part taxon-name-part-type="species" reg="kuwayamai">kuwayamai</tp:taxon-name-part>
              </tp:taxon-name><comment><xref ref-type="bibr" rid="B5">Alexander 1921</xref>: 130; <xref ref-type="bibr" rid="B7">1925</xref>: 93.</comment></tp:nomenclature-citation><tp:nomenclature-citation><tp:taxon-name><tp:taxon-name-part taxon-name-part-type="genus" reg="Tipula">Tipula</tp:taxon-name-part> (<tp:taxon-name-part taxon-name-part-type="subgenus" reg="Vestiplex">Vestiplex</tp:taxon-name-part>) <tp:taxon-name-part taxon-name-part-type="species" reg="kuwayamai">kuwayamai</tp:taxon-name-part></tp:taxon-name><comment>: <xref ref-type="bibr" rid="B8">Alexander 1934</xref>: 405; <xref ref-type="bibr" rid="B9">1935</xref>: 118; <xref ref-type="bibr" rid="B33">Savchenko 1964</xref>: 179; <xref ref-type="bibr" rid="B29">Oosterbroek and Theowald 1992</xref>: 156.</comment></tp:nomenclature-citation></tp:nomenclature-citation-list></tp:nomenclature><tp:treatment-sec sec-type="type material" id="SECID0EHOBG"><title>Type material examined.</title><p>Holotype, male, <bold>JAPAN</bold>, Maruyama, Sapporo, 1 June 1919, Kuwayama (<named-content xmlns:xlink="http://www.w3.org/1999/xlink" content-type="dwc:institutional_code" xlink:type="simple">USNM</named-content>).</p></tp:treatment-sec><tp:treatment-sec sec-type="material" id="SECID0EUOBG"><title>Other examined material</title><p>(Fig. <xref ref-type="fig" rid="F14">87</xref>). <bold>NORTH KOREA</bold>, 4 males, Ompo, 23 May 1937, Yankovsky (<named-content xmlns:xlink="http://www.w3.org/1999/xlink" content-type="dwc:institutional_code" xlink:type="simple">USNM</named-content>); 1 female, alt. 500 ft, 2 May 1938, Yankovsky (<named-content xmlns:xlink="http://www.w3.org/1999/xlink" content-type="dwc:institutional_code" xlink:type="simple">USNM</named-content>); 1 male, alt. 400 ft, 10 May 1938, Yankovsky (<named-content xmlns:xlink="http://www.w3.org/1999/xlink" content-type="dwc:institutional_code" xlink:type="simple">USNM</named-content>); 1 male, Chonsani, alt. 4900 ft, 2 June 1940, Yankovsky (<named-content xmlns:xlink="http://www.w3.org/1999/xlink" content-type="dwc:institutional_code" xlink:type="simple">USNM</named-content>); 1 female, alt. 3500 ft, 13 June 1940, Yankovsky (<named-content xmlns:xlink="http://www.w3.org/1999/xlink" content-type="dwc:institutional_code" xlink:type="simple">USNM</named-content>). <bold>SOUTH KOREA</bold>, 1 male, #8, Central National Forest, 18 miles NE of Seoul, 28 May 1954, G.W. Byers (<abbrev xmlns:xlink="http://www.w3.org/1999/xlink" content-type="institution" xlink:title="Snow Entomological Museum, University of Kansas" id="ABBRID0E2PBG" xlink:type="simple">SEM</abbrev>); 1 male, Gyeongi-do, Pocheon-si, Soheul-eup, Gwangneung Forest, 30 May 1961, Gyeong-suk Jeon (<named-content xmlns:xlink="http://www.w3.org/1999/xlink" content-type="dwc:institutional_code" xlink:type="simple">KU</named-content>); 1 female, Chungcheonnam-do, Danyang-gun, Danyang-eup, Mt Sobaeksan, 6 June 1981, K-S Lee (<named-content xmlns:xlink="http://www.w3.org/1999/xlink" content-type="dwc:institutional_code" xlink:type="simple">KU</named-content>); 1 female, Gyeonggi-do, Seongnam-si, Sangjeok-dong, Mt Cheongyesan, 4 May1984, In-suk Hyeon (<named-content xmlns:xlink="http://www.w3.org/1999/xlink" content-type="dwc:institutional_code" xlink:type="simple">KU</named-content>); 1 female, Gyeonggi-do, Namyangju-si, Hwado-eup, Mt Cheonmasan, 20 May 1984, Yeong-cheol Heo (<named-content xmlns:xlink="http://www.w3.org/1999/xlink" content-type="dwc:institutional_code" xlink:type="simple">KU</named-content>); 1 male, 3 females, Geochang-gun, Gajo-myeon, Suwol-ri, Mt Bigye, Gogyeonsa, 6–7 May 2000, S.B. Jeong, IN0000297019, IN0000297023, IN0000296935, IN0000297021 (<named-content xmlns:xlink="http://www.w3.org/1999/xlink" content-type="dwc:institutional_code" xlink:type="simple">NIBR</named-content>); 1 female, S.H. Baek, IN0000296936 (<named-content xmlns:xlink="http://www.w3.org/1999/xlink" content-type="dwc:institutional_code" xlink:type="simple">NIBR</named-content>); 1 female, J.S. Choi, IN0000297020 (<named-content xmlns:xlink="http://www.w3.org/1999/xlink" content-type="dwc:institutional_code" xlink:type="simple">NIBR</named-content>); 1 female, Ulju-gun, Sangbuk-myeon, Doekhyeon-ri, Mt Gaji, Helkijang, 18–19 May 2001, Y.S. Kim, IN0000226477 (<named-content xmlns:xlink="http://www.w3.org/1999/xlink" content-type="dwc:institutional_code" xlink:type="simple">NIBR</named-content>). <bold>CHINA</bold>, 1 male, Heilongjiang Province, Hsiaoling, 20 May 1938, leg. Weymarn (<named-content xmlns:xlink="http://www.w3.org/1999/xlink" content-type="dwc:institutional_code" xlink:type="simple">USNM</named-content>); 6 males, 2 females, Heilongjiang Province, Maoershan, 8 June 1941, [collector not designated] (<named-content xmlns:xlink="http://www.w3.org/1999/xlink" content-type="dwc:institutional_code" xlink:type="simple">USNM</named-content>); 1 female, 11 June 1941 (<named-content xmlns:xlink="http://www.w3.org/1999/xlink" content-type="dwc:institutional_code" xlink:type="simple">USNM</named-content>); 1 male, 13 June 1941 (<named-content xmlns:xlink="http://www.w3.org/1999/xlink" content-type="dwc:institutional_code" xlink:type="simple">USNM</named-content>); 1 female, 14 June 1941 (<named-content xmlns:xlink="http://www.w3.org/1999/xlink" content-type="dwc:institutional_code" xlink:type="simple">USNM</named-content>); 1 female, 16 June 1941 (<named-content xmlns:xlink="http://www.w3.org/1999/xlink" content-type="dwc:institutional_code" xlink:type="simple">USNM</named-content>); 1 male, Jilin Province, Yablonia Station [Yabuli], 26 May 1939, [collector not designated] (<named-content xmlns:xlink="http://www.w3.org/1999/xlink" content-type="dwc:institutional_code" xlink:type="simple">USNM</named-content>).</p></tp:treatment-sec><tp:treatment-sec sec-type="diagnosis" id="SECID0ENSBG"><title>Diagnosis.</title><p><tp:taxon-name><tp:taxon-name-part taxon-name-part-type="genus" reg="Tipula">Tipula</tp:taxon-name-part> (<tp:taxon-name-part taxon-name-part-type="subgenus" reg="Vestiplex">V.</tp:taxon-name-part>) <tp:taxon-name-part taxon-name-part-type="species" reg="kuwaymai">kuwaymai</tp:taxon-name-part></tp:taxon-name> can be recognized by the unarmed gonocoxite and by the ninth tergite forming a sclerotized, oval saucer which has an elevated edge anteriorly and is yellow posteriorly with the posterolateral angle blade-shaped. The wing is distinctly patterned with brown. The female has the cercus brownish yellow with the tip narrowed and upturned, and the ventral margin has distinct serration. The hypovalva is filamentous. The median incision between hypovalvae is slightly deeper than posterior margin of eighth sternite.</p><p><bold><italic>Male</italic>.</bold> Body length 17.8–19.7 mm, wing length 19.8–22.9 mm. General body coloration brownish yellow.</p><p><italic>Head</italic>. Vertex and occiput gray with brown median line. Rostrum dark brown, dorsally dusted with gray. Nasus small, almost lacking. Antenna 13-segmented, if bent backward extending beyond the wing base. Scape and pedicel reddish yellow, flagellum dark brown. Each flagellomere except first one with distinct basal enlargement and incision. Apical flagellomere small, reduced. Verticils longer than corresponding segments. Palpus dark brown.</p><p><italic>Thorax</italic>. Pronotum gray with brown median line. Prescutum and presutural scutum gray. Median stripes anteriorly gray, posteriorly brown, bordered by darker brown, fused at base. Lateral stripes blackish gray, bordered by brown. Postsutural scutum blackish gray; each lobe with light brown spot bordered by brown. Scutellum and postnotum brownish, dusted with gray, each with brown median line. Pleura brownish, dusted with gray. Wing distinctly patterned with brown. Halter pale with brown knob. Coxa gray; trochanter yellow; femur brownish yellow with tip dark brown; tibia and tarsal segments brown. Tarsal claw with tooth.</p><p><italic>Abdomen</italic>. Brownish yellow. First tergite laterally brown, dorsally yellow, tergites 2–5 yellow with pale and interrupted dorsal stripe. Tergites 6–9 brown, without median stripe. Lateral stripe distinct. First sternite yellow, sternites 2–6 yellow; remaining sternites dark brown.</p><p><italic>Hypopygium</italic>. Dark brown (Fig. <xref ref-type="fig" rid="F3">16</xref>). Ninth tergite forming concave sclerotized saucer (Fig. <xref ref-type="fig" rid="F3">17</xref>). Central part of tergal saucer brownish, in the shape of an oval, concave, transverse plate, anteriorly with elevated edge, laterally and posteriorly with blackened, medially interrupted rim. Posterior part of tergal saucer yellow, posterolateral angle blade-shaped, with blackened ridge connecting with central part of tergal saucer. Gonocoxite narrow, unarmed (Fig. <xref ref-type="fig" rid="F3">18</xref>). Outer gonostylus club-shaped (Fig. <xref ref-type="fig" rid="F3">19</xref>). Inner gonostylus in the shape of a curved plate, bidentate at apex, dorsally with acute tooth, beak claw-shaped (Fig. <xref ref-type="fig" rid="F3">20</xref>). Gonocoxal fragment with medial sclerites slender, fused at base; lateral parts apically flattened (Fig. <xref ref-type="fig" rid="F7">46</xref>). Lateral sclerite relatively small, nearly V-shaped. Adminiculum semi-open, nearly triangular in lateral view (Fig. <xref ref-type="fig" rid="F3">22</xref>), flattened and broadened at base in ventral view (Fig. <xref ref-type="fig" rid="F3">23</xref>). Semen pump with swollen central vesicle (Figs <xref ref-type="fig" rid="F3">24</xref>, <xref ref-type="fig" rid="F3">25</xref>). Compressor apodeme with broad and round median incision, forming a 75° angle with posterior immovable apodeme. Posterior immovable apodeme much longer than compressor apodeme, flattened, with acute tip. Anterior immovable apodeme narrow, rounded. Intromittent organ tube-shaped, about five times as long as semen pump, basally and medially brown but passing into brownish yellow towards apex. Distal part yellow, funnel-shaped (Fig. <xref ref-type="fig" rid="F3">26</xref>).</p><fig id="F3" position="float" orientation="portrait"><object-id xmlns:xlink="http://www.w3.org/1999/xlink" content-type="doi" xlink:type="simple">10.3897/zookeys.1061.49999.figures16-26</object-id><object-id xmlns:xlink="http://www.w3.org/1999/xlink" content-type="arpha" xlink:type="simple">8ECBC073-FC83-5DDD-B50D-42510669D7BA</object-id><label>Figures 16–26.</label><caption><p>Male terminalia of <tp:taxon-name><tp:taxon-name-part taxon-name-part-type="genus" reg="Tipula">T.</tp:taxon-name-part> (<tp:taxon-name-part taxon-name-part-type="subgenus" reg="Vestiplex">Vestiplex</tp:taxon-name-part>) <tp:taxon-name-part taxon-name-part-type="species" reg="kuwayamai">kuwayamai</tp:taxon-name-part></tp:taxon-name><bold>16</bold> hypopygium, lateral view <bold>17</bold> ninth tergite, dorsal view <bold>18</bold> left gonocoxite, lateral view <bold>19</bold> left outer gonostylus <bold>20</bold> left inner gonostylus, lateral view <bold>21</bold> gonocoxal fragment, dorsal view <bold>22</bold> adminiculum, lateral view <bold>23</bold> adminiculum, ventral view <bold>24</bold> semen pump, dorsal view <bold>25</bold> semen pump and intromittent organ, lateral view <bold>26</bold> distal part of intromittent organ, lateral view. Abbreviations: ig, inner gonostylus; ls, lateral sclerite of gonocoxal fragment; ms, medial sclerite of gonocoxal fragment; og, outer gonostylus; t9, ninth tergite. Scale bars: 0.7 mm (<bold>16</bold>); 0.5 mm (<bold>17–25</bold>); 0.25 mm (<bold>26</bold>).</p></caption><graphic xmlns:xlink="http://www.w3.org/1999/xlink" xlink:href="zookeys-1061-023-g003.jpg" position="float" orientation="portrait" xlink:type="simple" id="oo_594280.jpg"><uri content-type="original_file" xlink:type="simple">https://binary.pensoft.net/fig/594280</uri></graphic></fig><p><bold><italic>Female</italic>.</bold> Body length 27.4–34.4 mm, wing length 24.5–26.1 mm. Generally similar to male. Antenna with four basal segments yellow; remaining flagellomeres bicolored.</p><p><italic>Female terminalia</italic>. Tenth tergite shining-brownish. Cercus brownish yellow, as long as tenth tergite, with tip narrowed and upturned, ventral margin with distinct serration (Fig. <xref ref-type="fig" rid="F4">27</xref>). Hypovalva filamentous, distally pale, with short trichia at tip (Fig. <xref ref-type="fig" rid="F4">28</xref>). Median incision between hypovalvae slightly deeper than posterior margin of eighth sternite. Lateral incision scarcely outlined, posterior margin with fine additional projection. Lateral angle of eighth sternite rectangular. Ninth sternite posteriorly with split tip (Fig. <xref ref-type="fig" rid="F4">29</xref>). Furca in the shape of narrow stripe (Fig. <xref ref-type="fig" rid="F4">29</xref>). Spermatheca spherical (Fig. <xref ref-type="fig" rid="F4">29</xref>).</p><fig id="F4" position="float" orientation="portrait"><object-id xmlns:xlink="http://www.w3.org/1999/xlink" content-type="doi" xlink:type="simple">10.3897/zookeys.1061.49999.figures27-29</object-id><object-id xmlns:xlink="http://www.w3.org/1999/xlink" content-type="arpha" xlink:type="simple">58FEA7CE-3627-5FDA-BF54-634149ADD25F</object-id><label>Figures 27–29.</label><caption><p>Female terminalia of <tp:taxon-name><tp:taxon-name-part taxon-name-part-type="genus" reg="Tipula">T.</tp:taxon-name-part> (<tp:taxon-name-part taxon-name-part-type="subgenus" reg="Vestiplex">Vestiplex</tp:taxon-name-part>) <tp:taxon-name-part taxon-name-part-type="species" reg="kuwayamai">kuwayamai</tp:taxon-name-part></tp:taxon-name><bold>27</bold> ovipositor, left lateral view <bold>28</bold> eighth sternite with hypovalvae, ventral view <bold>29</bold> ninth sternite with furca, <italic><tp:taxon-name><tp:taxon-name-part taxon-name-part-type="genus" reg="Tipula"/><tp:taxon-name-part taxon-name-part-type="species" reg="bursa">bursa</tp:taxon-name-part><tp:taxon-name-part taxon-name-part-type="subspecies" reg="copulatrix">copulatrix</tp:taxon-name-part></tp:taxon-name></italic> and spermathecae, dorsal view. Abbreviations: bc, <italic><tp:taxon-name><tp:taxon-name-part taxon-name-part-type="genus" reg="Tipula"/><tp:taxon-name-part taxon-name-part-type="species" reg="bursa">bursa</tp:taxon-name-part><tp:taxon-name-part taxon-name-part-type="subspecies" reg="copulatrix">copulatrix</tp:taxon-name-part></tp:taxon-name></italic>; f, furca; s9, ninth sternite; sp, spermatheca. Scale bars: 0.8 mm (<bold>27</bold>); 0.5 mm (<bold>28–29</bold>).</p></caption><graphic xmlns:xlink="http://www.w3.org/1999/xlink" xlink:href="zookeys-1061-023-g004.jpg" position="float" orientation="portrait" xlink:type="simple" id="oo_594281.jpg"><uri content-type="original_file" xlink:type="simple">https://binary.pensoft.net/fig/594281</uri></graphic></fig></tp:treatment-sec><tp:treatment-sec sec-type="distribution" id="SECID0E2ZBG"><title>Known distribution.</title><p>Russia, Japan China (Oosterbroek, 2019) and North and South Korea. Recorded here for the first time from the Korean Peninsula.</p></tp:treatment-sec><tp:treatment-sec><!--Section generated to contain objects referenced in tp:taxon-treatment.--><fig id="F14" position="float" orientation="portrait"><object-id xmlns:xlink="http://www.w3.org/1999/xlink" content-type="doi" xlink:type="simple">10.3897/zookeys.1061.49999.figures86-90</object-id><object-id xmlns:xlink="http://www.w3.org/1999/xlink" content-type="arpha" xlink:type="simple">D2C9CBCE-8BB4-5514-A4CA-75E5D2CA6EE2</object-id><label>Figures 86–90.</label><caption><p>Collecting sites of <tp:taxon-name><tp:taxon-name-part taxon-name-part-type="genus" reg="Tipula">T.</tp:taxon-name-part> (<tp:taxon-name-part taxon-name-part-type="subgenus" reg="Vestiplex">Vestiplex</tp:taxon-name-part>)</tp:taxon-name> in Korean Peninsula <bold>86</bold><tp:taxon-name><tp:taxon-name-part taxon-name-part-type="genus" reg="Tipula">T.</tp:taxon-name-part> (<tp:taxon-name-part taxon-name-part-type="subgenus" reg="Vestiplex">V.</tp:taxon-name-part>) <tp:taxon-name-part taxon-name-part-type="species" reg="coquillettiana">coquillettiana</tp:taxon-name-part></tp:taxon-name><bold>87</bold><tp:taxon-name><tp:taxon-name-part taxon-name-part-type="genus" reg="Tipula">T.</tp:taxon-name-part> (<tp:taxon-name-part taxon-name-part-type="subgenus" reg="Vestiplex">V.</tp:taxon-name-part>) <tp:taxon-name-part taxon-name-part-type="species" reg="kuwayamai">kuwayamai</tp:taxon-name-part></tp:taxon-name><bold>88</bold><tp:taxon-name><tp:taxon-name-part taxon-name-part-type="genus" reg="Tipula">T.</tp:taxon-name-part> (<tp:taxon-name-part taxon-name-part-type="subgenus" reg="Vestiplex">V.</tp:taxon-name-part>) <tp:taxon-name-part taxon-name-part-type="species" reg="serricauda">serricauda</tp:taxon-name-part></tp:taxon-name><bold>89</bold><tp:taxon-name><tp:taxon-name-part taxon-name-part-type="genus" reg="Tipula">T.</tp:taxon-name-part> (<tp:taxon-name-part taxon-name-part-type="subgenus" reg="Vestiplex">V.</tp:taxon-name-part>) <tp:taxon-name-part taxon-name-part-type="species" reg="tchukchi">tchukchi</tp:taxon-name-part></tp:taxon-name><bold>90</bold><tp:taxon-name><tp:taxon-name-part taxon-name-part-type="genus" reg="Tipula">T.</tp:taxon-name-part> (<tp:taxon-name-part taxon-name-part-type="subgenus" reg="Vestiplex">V.</tp:taxon-name-part>) <tp:taxon-name-part taxon-name-part-type="species" reg="verecunda">verecunda</tp:taxon-name-part></tp:taxon-name>.</p></caption><graphic xmlns:xlink="http://www.w3.org/1999/xlink" xlink:href="zookeys-1061-023-g014.jpg" position="float" orientation="portrait" xlink:type="simple" id="oo_594291.jpg"><uri content-type="original_file" xlink:type="simple">https://binary.pensoft.net/fig/594291</uri></graphic></fig><fig id="F7" position="float" orientation="portrait"><object-id xmlns:xlink="http://www.w3.org/1999/xlink" content-type="doi" xlink:type="simple">10.3897/zookeys.1061.49999.figures42-46</object-id><object-id xmlns:xlink="http://www.w3.org/1999/xlink" content-type="arpha" xlink:type="simple">4A32569B-B20A-5833-926C-204BCDFE66FD</object-id><label>Figures 42–46.</label><caption><p>Larva of <tp:taxon-name><tp:taxon-name-part taxon-name-part-type="genus" reg="Tipula">T.</tp:taxon-name-part> (<tp:taxon-name-part taxon-name-part-type="subgenus" reg="Vestiplex">Vestiplex</tp:taxon-name-part>) <tp:taxon-name-part taxon-name-part-type="species" reg="serricauda">serricauda</tp:taxon-name-part></tp:taxon-name><bold>42</bold> general view, dorsal aspect <bold>43</bold> general view, lateral aspect <bold>44</bold> general view ventral aspect <bold>45</bold> general view of head capsule, dorsal aspect <bold>46</bold> general view of head capsule, ventral aspect. Scale bars: 5 mm (<bold>42–44</bold>); 1 mm (<bold>45–46</bold>).</p></caption><graphic xmlns:xlink="http://www.w3.org/1999/xlink" xlink:href="zookeys-1061-023-g007.jpg" position="float" orientation="portrait" xlink:type="simple" id="oo_594284.jpg"><uri content-type="original_file" xlink:type="simple">https://binary.pensoft.net/fig/594284</uri></graphic></fig></tp:treatment-sec><ref-list><ref id="B5"><mixed-citation xmlns:xlink="http://www.w3.org/1999/xlink" xlink:type="simple"><person-group><name name-style="western"><surname>Alexander</surname><given-names>CP</given-names></name></person-group> (<year>1921</year>) <article-title>Undescribed species of Japanese crane-flies (<tp:taxon-name><tp:taxon-name-part taxon-name-part-type="family">Tipulidae</tp:taxon-name-part></tp:taxon-name>, <tp:taxon-name><tp:taxon-name-part taxon-name-part-type="order">Diptera</tp:taxon-name-part></tp:taxon-name>). Part II.</article-title><source>Annals of the Entomological Society of America</source><volume>14</volume>: <fpage>111</fpage>–<lpage>134</lpage>. <ext-link xlink:type="simple" ext-link-type="doi" xlink:href="10.1093/aesa/14.2.111">https://doi.org/10.1093/aesa/14.2.111</ext-link></mixed-citation></ref><ref id="B7"><mixed-citation xmlns:xlink="http://www.w3.org/1999/xlink" xlink:type="simple"><person-group><name name-style="western"><surname>Alexander</surname><given-names>CP</given-names></name></person-group> (<year>1925</year>) <article-title>New or little-known crane-flies. Part I.</article-title><source>Encyclopedie Entomologique, (B II), <tp:taxon-name><tp:taxon-name-part taxon-name-part-type="order">Diptera</tp:taxon-name-part></tp:taxon-name></source><volume>2</volume>: <fpage>87</fpage>–<lpage>93</lpage>.</mixed-citation></ref><ref id="B8"><mixed-citation xmlns:xlink="http://www.w3.org/1999/xlink" xlink:type="simple"><person-group><name name-style="western"><surname>Alexander</surname><given-names>CP</given-names></name></person-group> (<year>1934</year>) <article-title>New or little-known <tp:taxon-name><tp:taxon-name-part taxon-name-part-type="family">Tipulidae</tp:taxon-name-part></tp:taxon-name> from eastern Asia (<tp:taxon-name><tp:taxon-name-part taxon-name-part-type="order">Diptera</tp:taxon-name-part></tp:taxon-name>). XVII.</article-title><source>Philippine Journal of Science</source><volume>52</volume>: <fpage>395</fpage>–<lpage>442</lpage>.</mixed-citation></ref><ref id="B9"><mixed-citation xmlns:xlink="http://www.w3.org/1999/xlink" xlink:type="simple"><person-group><name name-style="western"><surname>Alexander</surname><given-names>CP</given-names></name></person-group> (<year>1935</year>) <article-title>New or little-known <tp:taxon-name><tp:taxon-name-part taxon-name-part-type="family">Tipulidae</tp:taxon-name-part></tp:taxon-name> from eastern Asia (<tp:taxon-name><tp:taxon-name-part taxon-name-part-type="order">Diptera</tp:taxon-name-part></tp:taxon-name>). XXV.</article-title><source>Philippine Journal of Science</source><volume>57</volume>: <fpage>81</fpage>–<lpage>148</lpage>.</mixed-citation></ref><ref id="B33"><mixed-citation xmlns:xlink="http://www.w3.org/1999/xlink" xlink:type="simple"><person-group><name name-style="western"><surname>Savchenko</surname><given-names>EN</given-names></name></person-group> (<year>1964</year>) Crane-flies (<tp:taxon-name><tp:taxon-name-part taxon-name-part-type="order">Diptera</tp:taxon-name-part></tp:taxon-name>, <tp:taxon-name><tp:taxon-name-part taxon-name-part-type="family">Tipulidae</tp:taxon-name-part></tp:taxon-name>), Subfam. <tp:taxon-name><tp:taxon-name-part taxon-name-part-type="subfamily">Tipulinae</tp:taxon-name-part></tp:taxon-name>, Genus <italic><tp:taxon-name><tp:taxon-name-part taxon-name-part-type="genus">Tipula</tp:taxon-name-part></tp:taxon-name></italic> L., 2. Fauna USSR, N.S. 89, Nasekomye Dvukrylye [<tp:taxon-name><tp:taxon-name-part taxon-name-part-type="class">Insecta</tp:taxon-name-part></tp:taxon-name><tp:taxon-name><tp:taxon-name-part taxon-name-part-type="order">Diptera</tp:taxon-name-part></tp:taxon-name>] 2(4): 1–503. [In Russian]</mixed-citation></ref><ref id="B29"><mixed-citation xmlns:xlink="http://www.w3.org/1999/xlink" xlink:type="simple"><person-group><name name-style="western"><surname>Oosterbroek</surname><given-names>P</given-names></name><name name-style="western"><surname>Theowald</surname><given-names>B.</given-names></name></person-group> (<year>1992</year>) <article-title>Family <tp:taxon-name><tp:taxon-name-part taxon-name-part-type="family">Tipulidae</tp:taxon-name-part></tp:taxon-name>.</article-title> In: <person-group><name name-style="western"><surname>Soós</surname><given-names>Á</given-names></name><name name-style="western"><surname>Papp</surname><given-names>L</given-names></name></person-group> (<role>Eds</role>) <issue-title>Catalogue of Palaearctic Diptera 1.</issue-title><source>Hungarian Natural History Museum, Budapest</source>, <fpage>56</fpage>–<lpage>178</lpage>.</mixed-citation></ref></ref-list></tp:taxon-treatment>
