# Supplementary material for: Tipula (Vestiplex) crane flies (Diptera, Tipulidae) of Korea
Source: Zookeys. 2021 Sep 30;1061:23–55. doi: 10.3897/zookeys.1061.49999 (PMC8516825; doi:10.3897/zookeys.1061.49999)
Supplement: XML Treatment for Tipula (Vestiplex) serricauda [file zookeys.1061.49999-treatment4.xml]

<!DOCTYPE tp:taxon-treatment
  PUBLIC "-//TaxonX//DTD Taxonomic Treatment Publishing DTD v0 20100105//EN" "tax-treatment-NSO.dtd">
<tp:taxon-treatment xmlns:tp="http://www.plazi.org/taxpub"><tp:treatment-meta><kwd-group><label>Taxon classification</label><kwd><named-content xmlns:xlink="http://www.w3.org/1999/xlink" content-type="kingdom">Animalia</named-content></kwd><kwd><named-content xmlns:xlink="http://www.w3.org/1999/xlink" content-type="order">Diptera</named-content></kwd><kwd><named-content xmlns:xlink="http://www.w3.org/1999/xlink" content-type="family">Tipulidae</named-content></kwd></kwd-group><mixed-citation publication-type="journal"><person-group><name><surname>Starkevich</surname><given-names>Pavel</given-names></name><name><surname>Podėnas</surname><given-names>Sigitas</given-names></name><name><surname>Podėnienė</surname><given-names>Virginija</given-names></name><name><surname>Park</surname><given-names>Sun-Jae</given-names></name><name><surname>Kim</surname><given-names>A-Young</given-names></name></person-group><article-title><tp:taxon-name><tp:taxon-name-part taxon-name-part-type="genus" reg="Tipula">Tipula</tp:taxon-name-part> (<tp:taxon-name-part taxon-name-part-type="subgenus" reg="Vestiplex">Vestiplex</tp:taxon-name-part>)</tp:taxon-name> crane flies (<tp:taxon-name><tp:taxon-name-part taxon-name-part-type="order">Diptera</tp:taxon-name-part></tp:taxon-name>, <tp:taxon-name><tp:taxon-name-part taxon-name-part-type="family">Tipulidae</tp:taxon-name-part></tp:taxon-name>) of Korea</article-title><source>Zookeys</source><day>30</day><month>9</month><year>2021</year><volume>1061</volume><fpage>23</fpage><lpage>55</lpage><pub-id pub-id-type="doi">10.3897/zookeys.1061.49999</pub-id></mixed-citation></tp:treatment-meta><tp:nomenclature><tp:taxon-name><object-id xmlns:xlink="http://www.w3.org/1999/xlink" content-type="arpha" xlink:type="simple">763EFE45-2ADC-547B-8678-C471770B7DFE</object-id><tp:taxon-name-part taxon-name-part-type="genus" reg="Tipula">Tipula</tp:taxon-name-part> (<tp:taxon-name-part taxon-name-part-type="subgenus" reg="Vestiplex">Vestiplex</tp:taxon-name-part>) <tp:taxon-name-part taxon-name-part-type="species" reg="serricauda">serricauda</tp:taxon-name-part></tp:taxon-name><tp:taxon-authority>Alexander, 1914</tp:taxon-authority><xref ref-type="fig" rid="F5">Figs 30–37</xref><xref ref-type="fig" rid="F6">, 38–41</xref><xref ref-type="fig" rid="F7">, 42–46</xref><xref ref-type="fig" rid="F8">, 47–53</xref><xref ref-type="fig" rid="F9">, 54–55</xref><xref ref-type="fig" rid="F14">, 88</xref><tp:nomenclature-citation-list><tp:nomenclature-citation><tp:taxon-name>
                <tp:taxon-name-part taxon-name-part-type="genus" reg="Tipula">Tipula</tp:taxon-name-part>
                <tp:taxon-name-part taxon-name-part-type="species" reg="serricauda">serricauda</tp:taxon-name-part>
              </tp:taxon-name><comment><xref ref-type="bibr" rid="B1">Alexander 1914</xref>: 237; <xref ref-type="bibr" rid="B4">1920b</xref>: 18.</comment></tp:nomenclature-citation><tp:nomenclature-citation><tp:taxon-name>
                <tp:taxon-name-part taxon-name-part-type="genus" reg="Tipula">Tipula</tp:taxon-name-part>
                <tp:taxon-name-part taxon-name-part-type="species" reg="asio">asio</tp:taxon-name-part>
              </tp:taxon-name><comment><xref ref-type="bibr" rid="B2">Alexander 1918</xref>: 68 (synonymy after <xref ref-type="bibr" rid="B10">Alexander 1953</xref>: 156).</comment></tp:nomenclature-citation><tp:nomenclature-citation><tp:taxon-name><tp:taxon-name-part taxon-name-part-type="genus" reg="Tipula">Tipula</tp:taxon-name-part> (<tp:taxon-name-part taxon-name-part-type="subgenus" reg="Vestiplex">Vestiplex</tp:taxon-name-part>) <tp:taxon-name-part taxon-name-part-type="species" reg="asio">asio</tp:taxon-name-part></tp:taxon-name><comment>: <xref ref-type="bibr" rid="B9">Alexander 1935</xref>: 118.</comment></tp:nomenclature-citation><tp:nomenclature-citation><tp:taxon-name><tp:taxon-name-part taxon-name-part-type="genus" reg="Tipula">Tipula</tp:taxon-name-part> (<tp:taxon-name-part taxon-name-part-type="subgenus" reg="Vestiplex">Vestiplex</tp:taxon-name-part>) <tp:taxon-name-part taxon-name-part-type="species" reg="serricauda">serricauda</tp:taxon-name-part></tp:taxon-name><comment>: <xref ref-type="bibr" rid="B9">Alexander 1935</xref>: 118; <xref ref-type="bibr" rid="B29">Oosterbroek and Theowald 1992</xref>: 159.</comment></tp:nomenclature-citation></tp:nomenclature-citation-list></tp:nomenclature><tp:treatment-sec sec-type="type material"><title>Type material examined.</title><p>Holotype, female, <bold>JAPAN</bold>, Tokyo, August 1912 (<named-content xmlns:xlink="http://www.w3.org/1999/xlink" content-type="dwc:institutional_code" xlink:type="simple">USNM</named-content>).</p></tp:treatment-sec><tp:treatment-sec sec-type="material" id="SECID0EB6BG"><title>Other examined material</title><p>(Fig. <xref ref-type="fig" rid="F14">88</xref>). <bold>SOUTH KOREA</bold>, 2 males, #14, Oho-ri, east coast, 10–50 ft, <named-content xmlns:xlink="http://www.w3.org/1999/xlink" content-type="dwc:verbatimCoordinates" xlink:type="simple"><named-content content-type="geo-json" specific-use="{&#34;type&#34;:&#34;Point&#34;,&#34;coordinates&#34;:[128.500000,38.333333]}" id="NCID0EQ6BG" xlink:type="simple">128°30'E, 38°20'N</named-content></named-content>, 11 June 1954, G.W. Byers (<abbrev xmlns:xlink="http://www.w3.org/1999/xlink" content-type="institution" xlink:title="Snow Entomological Museum, University of Kansas" id="ABBRID0EV6BG" xlink:type="simple">SEM</abbrev>); 1 female, Geongsanbuk-do, Chilgok-gun, Jicheon-myeon, Mt Hwanghaksan, 4 June 1978, Seon-hui Lee (<named-content xmlns:xlink="http://www.w3.org/1999/xlink" content-type="dwc:institutional_code" xlink:type="simple">KU</named-content>); 1 male, 1 female, Jeollanam-do, Suncheon-si, Songgwang-myeon, Mt Jogyesan, 23 May 1988, Dokgo (<named-content xmlns:xlink="http://www.w3.org/1999/xlink" content-type="dwc:institutional_code" xlink:type="simple">KU</named-content>); 1 male, Hadong-gun, Okjong-myeon, Wolhoeng-ri, 24 May 1990, M.J. Gang, IN0000296230 (<named-content xmlns:xlink="http://www.w3.org/1999/xlink" content-type="dwc:institutional_code" xlink:type="simple">NIBR</named-content>); 1 male, Chungcheongnam-do, Gongju-si, Gyeryong-myeon, 5–7 June 1997, Yeong Lee (<named-content xmlns:xlink="http://www.w3.org/1999/xlink" content-type="dwc:institutional_code" xlink:type="simple">KU</named-content>); 1 male, Minjeong Kim (<named-content xmlns:xlink="http://www.w3.org/1999/xlink" content-type="dwc:institutional_code" xlink:type="simple">KU</named-content>); 1 male, Hadong-gun, Geumseong-myeon, Gadoek-ri, Hwaryeokbonbu, 19–20 September 1998, J.S. Jeon, IN0000298240 (<named-content xmlns:xlink="http://www.w3.org/1999/xlink" content-type="dwc:institutional_code" xlink:type="simple">NIBR</named-content>); 3 males, 1 female, Goseong-gun, Sangri-myeon, Osan-ri, Mt Odu, 10–11 September 1999, J.S. Jeon, IN0000298933, IN0000298927, IN0000298197, IN0000297995 (<named-content xmlns:xlink="http://www.w3.org/1999/xlink" content-type="dwc:institutional_code" xlink:type="simple">NIBR</named-content>); 3 females, J.S. Park, IN0000298194, IN00000298192, IN0000298188 (<named-content xmlns:xlink="http://www.w3.org/1999/xlink" content-type="dwc:institutional_code" xlink:type="simple">NIBR</named-content>); 2 males, 1 female, S.Y. Lee, IN0000298932, IN0000298935, IN0000298193 (<named-content xmlns:xlink="http://www.w3.org/1999/xlink" content-type="dwc:institutional_code" xlink:type="simple">NIBR</named-content>); 2 females, G.H.Gang, IN0000298196, IN0000298187(<named-content xmlns:xlink="http://www.w3.org/1999/xlink" content-type="dwc:institutional_code" xlink:type="simple">NIBR</named-content>); 2 females, Hadong-gun, Geumseong-myeon, Gadoek-ri, Hwaryeokbonbu, 22–23 September 2000, J.S. Park, <named-content xmlns:xlink="http://www.w3.org/1999/xlink" content-type="dwc:institutional_code" xlink:type="simple">NIBR</named-content> IN0000333964 (<named-content xmlns:xlink="http://www.w3.org/1999/xlink" content-type="dwc:institutional_code" xlink:type="simple">NIBR</named-content>); 1 male, Gwangyang-si, Junggun-dong, Mt Gaya, Hanseokgwangwangnongwon, 22–23 September 2000, J.H. Son, IN0000333965; 2 females, K.L. Han, IN0000333962, IN0000333956 (<named-content xmlns:xlink="http://www.w3.org/1999/xlink" content-type="dwc:institutional_code" xlink:type="simple">NIBR</named-content>); 1 male, Gwangyang-si, Junggun-dong, Mt Gaya, Hanseokgwangwangnongwon, 26–27 May 2001, J.S. Park, IN0000323569 (<named-content xmlns:xlink="http://www.w3.org/1999/xlink" content-type="dwc:institutional_code" xlink:type="simple">NIBR</named-content>); 2 females, Gwangyang-si, Junggun-dong, Mt Gaya, Gunjangijae, 31 May–1 June 2003, <tp:taxon-name><tp:taxon-name-part taxon-name-part-type="genus" reg="Tipula">T.</tp:taxon-name-part></tp:taxon-name>H. An, IN0000298937, IN0000299044 (<named-content xmlns:xlink="http://www.w3.org/1999/xlink" content-type="dwc:institutional_code" xlink:type="simple">NIBR</named-content>); 1 male, Changpyeong-ri, Bongsung-myeon, Bonghwa-gun, Gyeongsangbuk-do, <named-content xmlns:xlink="http://www.w3.org/1999/xlink" content-type="dwc:verbatimCoordinates" xlink:type="simple"><named-content content-type="geo-json" specific-use="{&#34;type&#34;:&#34;Point&#34;,&#34;coordinates&#34;:[128.810833,36.918667]}" id="NCID0EPCAI" xlink:type="simple">36°55.12'N, 128°48.65'E</named-content></named-content>, 2014.05.05, H.-W. Byun (<named-content xmlns:xlink="http://www.w3.org/1999/xlink" content-type="dwc:institutional_code" xlink:type="simple">NIBR</named-content>); 1 male, Jeollanam-do, Gurye-gun, Toji-myeon, Naeseo-ri, Jirisan National Park, Piagol valley, <named-content xmlns:xlink="http://www.w3.org/1999/xlink" content-type="dwc:verbatimCoordinates" xlink:type="simple"><named-content content-type="geo-json" specific-use="{&#34;type&#34;:&#34;Point&#34;,&#34;coordinates&#34;:[127.580833,35.265833]}" id="NCID0E3CAI" xlink:type="simple">35°15.95'N, 127°34.85'E</named-content></named-content>, alt. 450 m, 24 August 2014, S. Podenas (<named-content xmlns:xlink="http://www.w3.org/1999/xlink" content-type="dwc:institutional_code" xlink:type="simple">NIBR</named-content>); 1 female, 1 larva, Piagol valley, <named-content xmlns:xlink="http://www.w3.org/1999/xlink" content-type="dwc:verbatimCoordinates" xlink:type="simple"><named-content content-type="geo-json" specific-use="{&#34;type&#34;:&#34;Point&#34;,&#34;coordinates&#34;:[127.563667,35.274500]}" id="NCID0EJDAI" xlink:type="simple">35°16.47'N, 127°33.82'E</named-content></named-content>, alt. 600 m, 1 May 2015, female emerged 5 June 2015, V. Podeniene (<named-content xmlns:xlink="http://www.w3.org/1999/xlink" content-type="dwc:institutional_code" xlink:type="simple">NIBR</named-content>); 1 male, 2 females, Piagol valley, <named-content xmlns:xlink="http://www.w3.org/1999/xlink" content-type="dwc:verbatimCoordinates" xlink:type="simple"><named-content content-type="geo-json" specific-use="{&#34;type&#34;:&#34;Point&#34;,&#34;coordinates&#34;:[127.580833,35.265833]}" id="NCID0EWDAI" xlink:type="simple">35°15.95'N, 127°34.85'E</named-content></named-content>, alt. 450 m, 2 June 2016, S. Podenas (<named-content xmlns:xlink="http://www.w3.org/1999/xlink" content-type="dwc:institutional_code" xlink:type="simple">NIBR</named-content>); 1 male, 6 females, Piagol valley, <named-content xmlns:xlink="http://www.w3.org/1999/xlink" content-type="dwc:verbatimCoordinates" xlink:type="simple"><named-content content-type="geo-json" specific-use="{&#34;type&#34;:&#34;Point&#34;,&#34;coordinates&#34;:[127.580833,35.265833]}" id="NCID0EDEAI" xlink:type="simple">35°15.95'N, 127°34. 85'E</named-content></named-content>, alt. 450 m, 3 June 2016, S. Podenas (<named-content xmlns:xlink="http://www.w3.org/1999/xlink" content-type="dwc:institutional_code" xlink:type="simple">NIBR</named-content>); 16 males, 4 females, Piagol valley, <named-content xmlns:xlink="http://www.w3.org/1999/xlink" content-type="dwc:verbatimCoordinates" xlink:type="simple"><named-content content-type="geo-json" specific-use="{&#34;type&#34;:&#34;Point&#34;,&#34;coordinates&#34;:[127.580833,35.265833]}" id="NCID0EQEAI" xlink:type="simple">35°15.95'N, 127°34.85'E</named-content></named-content>, alt. 450 m, 3 June 2016, S. Podenas (<named-content xmlns:xlink="http://www.w3.org/1999/xlink" content-type="dwc:institutional_code" xlink:type="simple">NIBR</named-content>); 1 male, 2 females, Piagol valley, <named-content xmlns:xlink="http://www.w3.org/1999/xlink" content-type="dwc:verbatimCoordinates" xlink:type="simple"><named-content content-type="geo-json" specific-use="{&#34;type&#34;:&#34;Point&#34;,&#34;coordinates&#34;:[127.554833,35.271833]}" id="NCID0E4EAI" xlink:type="simple">35°16.31'N, 127°33.29'E</named-content></named-content>, alt. 500 m, 3 June 2016, S. Podenas (<named-content xmlns:xlink="http://www.w3.org/1999/xlink" content-type="dwc:institutional_code" xlink:type="simple">NIBR</named-content>); 2 males, 3 females, Piagol valley, <named-content xmlns:xlink="http://www.w3.org/1999/xlink" content-type="dwc:verbatimCoordinates" xlink:type="simple"><named-content content-type="geo-json" specific-use="{&#34;type&#34;:&#34;Point&#34;,&#34;coordinates&#34;:[127.569167,35.273333]}" id="NCID0EKFAI" xlink:type="simple">35°16.4'N, 127°34.15'E</named-content></named-content>, alt. 550 m, 3 June 2016, S. Podenas (<named-content xmlns:xlink="http://www.w3.org/1999/xlink" content-type="dwc:institutional_code" xlink:type="simple">NIBR</named-content>); 8 males (in alcohol), Piagol valley, <named-content xmlns:xlink="http://www.w3.org/1999/xlink" content-type="dwc:verbatimCoordinates" xlink:type="simple"><named-content content-type="geo-json" specific-use="{&#34;type&#34;:&#34;Point&#34;,&#34;coordinates&#34;:[127.580833,35.265833]}" id="NCID0EXFAI" xlink:type="simple">35°15.95'N, 127°34.85'E</named-content></named-content>, alt. 450 m, 24 June 2016 S. Podenas, at light (<named-content xmlns:xlink="http://www.w3.org/1999/xlink" content-type="dwc:institutional_code" xlink:type="simple">NIBR</named-content>); 4 males (in alcohol), 26 June 2016, S. Podenas, at light (<named-content xmlns:xlink="http://www.w3.org/1999/xlink" content-type="dwc:institutional_code" xlink:type="simple">NIBR</named-content>); 3 males (in alcohol), 2 males, 2 females, Jeju-do, Jeju Island, Seogwipo, Sanghyo-dong, <named-content xmlns:xlink="http://www.w3.org/1999/xlink" content-type="dwc:verbatimCoordinates" xlink:type="simple"><named-content content-type="geo-json" specific-use="{&#34;type&#34;:&#34;Point&#34;,&#34;coordinates&#34;:[126.559500,33.308500]}" id="NCID0EJGAI" xlink:type="simple">33°18.51'N, 126°33.57'E</named-content></named-content>, alt. 500 m, 22 May 2017, S. Podenas (<named-content xmlns:xlink="http://www.w3.org/1999/xlink" content-type="dwc:institutional_code" xlink:type="simple">NIBR</named-content>); 2 males, Jeju-do, Jeju Island, Cheju, Jochon-eup, Seonheul-ri, <named-content xmlns:xlink="http://www.w3.org/1999/xlink" content-type="dwc:verbatimCoordinates" xlink:type="simple"><named-content content-type="geo-json" specific-use="{&#34;type&#34;:&#34;Point&#34;,&#34;coordinates&#34;:[126.715333,33.509833]}" id="NCID0EWGAI" xlink:type="simple">33°30.59'N, 126°42.92'E</named-content></named-content>, alt. 1500 m, 23 May 2017, at light, S. Podenas (<named-content xmlns:xlink="http://www.w3.org/1999/xlink" content-type="dwc:institutional_code" xlink:type="simple">NIBR</named-content>); 1 male, Jeju-do, Jeju Island, Jeju-si, Yonggang-dong, <named-content xmlns:xlink="http://www.w3.org/1999/xlink" content-type="dwc:verbatimCoordinates" xlink:type="simple"><named-content content-type="geo-json" specific-use="{&#34;type&#34;:&#34;Point&#34;,&#34;coordinates&#34;:[126.597333,33.430333]}" id="NCID0EDHAI" xlink:type="simple">33°25.82'N, 126°35.84'E</named-content></named-content>, alt. 600 m, 24 May 2017, at light, S. Podenas, V. Podeniene (<named-content xmlns:xlink="http://www.w3.org/1999/xlink" content-type="dwc:institutional_code" xlink:type="simple">NIBR</named-content>); 1 male, Gyeonggi-do, Gunpo-si, Suri-dong, <named-content xmlns:xlink="http://www.w3.org/1999/xlink" content-type="dwc:verbatimCoordinates" xlink:type="simple"><named-content content-type="geo-json" specific-use="{&#34;type&#34;:&#34;Point&#34;,&#34;coordinates&#34;:[126.915500,37.350500]}" id="NCID0EQHAI" xlink:type="simple">37°21.03'N, 126°54.93'E</named-content></named-content>, alt. 140 m, 27 May 2017, S. Podenas, at light, (<named-content xmlns:xlink="http://www.w3.org/1999/xlink" content-type="dwc:institutional_code" xlink:type="simple">NIBR</named-content>); 1 male, 1 female (in alcohol), Jeju-do, Jeju Island, Seogwipo, Saekdal-dong, <named-content xmlns:xlink="http://www.w3.org/1999/xlink" content-type="dwc:verbatimCoordinates" xlink:type="simple"><named-content content-type="geo-json" specific-use="{&#34;type&#34;:&#34;Point&#34;,&#34;coordinates&#34;:[126.464167,33.357500]}" id="NCID0E4HAI" xlink:type="simple">33°21.45'N, 126°27.85'E</named-content></named-content>, alt. 1100 m, 19 June 2019, S. Podenas (<named-content xmlns:xlink="http://www.w3.org/1999/xlink" content-type="dwc:institutional_code" xlink:type="simple">NIBR</named-content>); 1 male, 18 June 2019, H.-Y. Seo (<named-content xmlns:xlink="http://www.w3.org/1999/xlink" content-type="dwc:institutional_code" xlink:type="simple">NIBR</named-content>). Also material listed by <xref ref-type="bibr" rid="B35">Starkevich et al. (2015)</xref>.</p></tp:treatment-sec><tp:treatment-sec sec-type="diagnosis" id="SECID0EQIAI"><title>Diagnosis.</title><p><tp:taxon-name><tp:taxon-name-part taxon-name-part-type="genus" reg="Tipula">Tipula</tp:taxon-name-part> (<tp:taxon-name-part taxon-name-part-type="subgenus" reg="Vestiplex">V.</tp:taxon-name-part>) <tp:taxon-name-part taxon-name-part-type="species" reg="serricauda">serricauda</tp:taxon-name-part></tp:taxon-name> can be recognized by the gonocoxite being armed with a black spine and the ninth tergite divided by pale membrane with ventral portion yellow and bearing a pair of blackened lobes. The body is yellowish, with short antenna reaching the pronotum if bent backward. Female can be recognized by the short, plate-shaped hypovalvae.</p><p><bold><italic>Male</italic>.</bold> Body length 12.9–17.3 mm, wing length 15.6–20.2 mm. General body coloration yellowish.</p><p><italic>Head</italic>. Yellowish dusted with gray, vertex and occiput yellowish, with dark brown median line. Rostrum yellowish with conspicuous nasus. Antenna 12-segmented, if bent backward reaching pronotum. Scape, pedicel, the first and second flagellar segments yellow; flagellar segments 3–10 darkened at base and yellow apically; remaining segments dark brown. Each flagellomere, except first one, with small, inconspicuous enlargement. Apical flagellomere very small, reduced, distinctly shorter than preceding segment. Verticils longer than corresponding segments. Palpus dark brown.</p><p><italic>Thorax</italic>. Brownish yellow. Pronotum gray with brown median line. Prescutum and presutural scutum with four longitudinal, grayish-brown stripes bordered by darker brown. Intermediate pair brownish, fused anteriorly and posteriorly, separated in the first third. Lateral stripe grayish. Interspace between median and lateral stripes light brown. Postsutural scutum yellowish, dusted with light gray; scutal lobe with two yellowish spots. Scutellum yellowish; postnotum yellowish, lightly dusted with gray with brown median line. Pleura brownish yellow, lightly dusted with gray. Coxa yellowish; trochanter yellow; femur yellow, distally brown; tibia yellowish brown; tarsal segments dark brown; claw with tooth. Wing distinctly patterned with brown. Halter yellow, knob brown with distal part pale yellow.</p><p><italic>Abdomen</italic>. Brownish yellow, tergites 1 and 2 with brown spots; tergites 3–5 with dorsal stripe which varies from pale to brown; tergites 6–9 with dorsal stripe distinct, dark brown. Lateral stripe distinct, dark brown. Posterior and lateral margins of tergites pale. First sternite yellowish, sternites 2–4 reddish yellow, remaining sternites passing into brown.</p><p><italic>Hypopygium</italic>. Brownish (Fig. <xref ref-type="fig" rid="F5">30</xref>). Ninth tergite divided by pale membrane; dorsal portion brown medially, provided with long setae; ventral portion yellow with a pair of blackened, microscopically roughened lobes on either side of midline (Fig. <xref ref-type="fig" rid="F5">31</xref>). Tip of lobe obliquely truncated; anal plate shaped as a brown, oblong sclerite. Gonocoxite apically produced into a strong, black spine; ventromesal portion a black point (Fig. <xref ref-type="fig" rid="F5">32</xref>). Outer gonostylus club-shaped (Fig. <xref ref-type="fig" rid="F5">33</xref>). Inner gonostylus yellow; beak slender and blackened; lower beak small, nearly triangular (Fig. <xref ref-type="fig" rid="F5">34</xref>). Dorsal margin with distinct incision; dorso-lateral crest rounded. Dorsal surface medially with blackened area. Adminiculum triangular in ventral view; apex acute and split (Figs <xref ref-type="fig" rid="F5">30</xref>, <xref ref-type="fig" rid="F5">35</xref>), fused medially forming a distinct sclerite with raised base. Ventral lobe of appendage of ninth sternite blackened, roughly rounded, and provided with setae; dorsal lobe reduced into small, rounded sclerite (Fig. <xref ref-type="fig" rid="F5">35</xref>). Semen pump with central vesicle swollen (Figs <xref ref-type="fig" rid="F5">36</xref>, <xref ref-type="fig" rid="F5">37</xref>). Compressor apodeme with median incision forming a 65° angle with posterior immovable apodeme. Posterior immovable apodeme longer than compressor apodeme, basally narrow, apically flattened. Anterior immovable rounded. Intromittent organ tube-shaped, about three times as long as semen pump, basally and medially brownish-yellow, passing into yellow towards acute apex.</p><fig id="F5" position="float" orientation="portrait"><object-id xmlns:xlink="http://www.w3.org/1999/xlink" content-type="doi" xlink:type="simple">10.3897/zookeys.1061.49999.figures30-37</object-id><object-id xmlns:xlink="http://www.w3.org/1999/xlink" content-type="arpha" xlink:type="simple">5349E84B-E776-59CD-AF97-7FF9ED644E0F</object-id><label>Figures 30–37.</label><caption><p>Male terminalia of <tp:taxon-name><tp:taxon-name-part taxon-name-part-type="genus" reg="Tipula">T.</tp:taxon-name-part> (<tp:taxon-name-part taxon-name-part-type="subgenus" reg="Vestiplex">Vestiplex</tp:taxon-name-part>) <tp:taxon-name-part taxon-name-part-type="species" reg="serricauda">serricauda</tp:taxon-name-part></tp:taxon-name><bold>30</bold> hypopygium, lateral view <bold>31</bold> ninth tergite, dorsal view <bold>32</bold> left gonocoxite, lateral view <bold>33</bold> left outer gonostylus <bold>34</bold> left inner gonostylus, lateral view <bold>35</bold> ninth sternite, ventral view (ninth tergite, outer and inner gonostyles removed) <bold>36</bold> semen pump and intromittent organ, lateral view <bold>37</bold> semen pump, dorsal view. Abbreviations: adm, adminiculum; ap, anal plate; dl, dorsal lobe of appendage of ninth sternite; dp, dorsal portion of ninth tergite; gcx, gonocoxite; ig, inner gonostylus; og, outer gonostylus; t9, ninth tergite; vp, ventral portion of ninth tergite. Scale bars: 0.7 mm (<bold>30</bold>); 0.5 mm (<bold>31–37</bold>).</p></caption><graphic xmlns:xlink="http://www.w3.org/1999/xlink" xlink:href="zookeys-1061-023-g005.jpg" position="float" orientation="portrait" xlink:type="simple" id="oo_594282.jpg"><uri content-type="original_file" xlink:type="simple">https://binary.pensoft.net/fig/594282</uri></graphic></fig><p><bold><italic>Female</italic>.</bold> Body length 20.2–21.1 mm, wing length 16.4–17.1 mm. Generally similar to male. Antenna, if bent backward, reaching pronotum; scape, pedicel, and two basal flagellar segments yellow; remaining flagellomeres vary from yellow to bicolored. Abdomen trivittate, with broad dorsal stripe.</p><p><italic>Female terminalia</italic>. Tenth tergite shining brown. Cercus reddish brown, nearly straight with tip narrowed and upturned; ventral margin with small, distinct serration; dorsal margin distally also with small serration (Fig. <xref ref-type="fig" rid="F6">38</xref>). Eighth sternite brown, apically darker brown (Fig. <xref ref-type="fig" rid="F6">39</xref>). Hypovalva short, dark brown, in the shape of an obliquely truncated plate. Lateral angle of eighth sternite obtuse, with small and distinct incision. Median incision between hypovalvae with serrated edge and provided with setae. Ninth sternite with lateral sclerites nearly straight, posteriorly with incision; surface covered by short setae (Fig. <xref ref-type="fig" rid="F6">40</xref>). Furca long and narrow (Fig. <xref ref-type="fig" rid="F6">40</xref>). Spermathecae nearly oval (Fig. <xref ref-type="fig" rid="F6">41</xref>).</p><fig id="F6" position="float" orientation="portrait"><object-id xmlns:xlink="http://www.w3.org/1999/xlink" content-type="doi" xlink:type="simple">10.3897/zookeys.1061.49999.figures38-41</object-id><object-id xmlns:xlink="http://www.w3.org/1999/xlink" content-type="arpha" xlink:type="simple">5AED51CA-7BE2-52E9-B385-A03557008F5A</object-id><label>Figures 38–41.</label><caption><p>Female terminalia of <tp:taxon-name><tp:taxon-name-part taxon-name-part-type="genus" reg="Tipula">T.</tp:taxon-name-part> (<tp:taxon-name-part taxon-name-part-type="subgenus" reg="Vestiplex">Vestiplex</tp:taxon-name-part>) <tp:taxon-name-part taxon-name-part-type="species" reg="serricauda">serricauda</tp:taxon-name-part></tp:taxon-name><bold>38</bold> ovipositor, left lateral view <bold>39</bold> eighth sternite with hypovalvae, ventral view <bold>40</bold> ninth sternite with furca, dorsal view <bold>41</bold> spermatheca, dorsal view. Abbreviations: f, furca; s9, ninth sternite. Scale bars: 0.25 mm (<bold>38</bold>); 0.5 mm (<bold>39–41</bold>).</p></caption><graphic xmlns:xlink="http://www.w3.org/1999/xlink" xlink:href="zookeys-1061-023-g006.jpg" position="float" orientation="portrait" xlink:type="simple" id="oo_594283.jpg"><uri content-type="original_file" xlink:type="simple">https://binary.pensoft.net/fig/594283</uri></graphic></fig><p><bold><italic>Larva</italic></bold> (<italic>N</italic> = 1). Length 29 mm, width 4 mm. Body light brown (Figs <xref ref-type="fig" rid="F7">42–44</xref>).</p><fig id="F7" position="float" orientation="portrait"><object-id xmlns:xlink="http://www.w3.org/1999/xlink" content-type="doi" xlink:type="simple">10.3897/zookeys.1061.49999.figures42-46</object-id><object-id xmlns:xlink="http://www.w3.org/1999/xlink" content-type="arpha" xlink:type="simple">4A32569B-B20A-5833-926C-204BCDFE66FD</object-id><label>Figures 42–46.</label><caption><p>Larva of <tp:taxon-name><tp:taxon-name-part taxon-name-part-type="genus" reg="Tipula">T.</tp:taxon-name-part> (<tp:taxon-name-part taxon-name-part-type="subgenus" reg="Vestiplex">Vestiplex</tp:taxon-name-part>) <tp:taxon-name-part taxon-name-part-type="species" reg="serricauda">serricauda</tp:taxon-name-part></tp:taxon-name><bold>42</bold> general view, dorsal aspect <bold>43</bold> general view, lateral aspect <bold>44</bold> general view ventral aspect <bold>45</bold> general view of head capsule, dorsal aspect <bold>46</bold> general view of head capsule, ventral aspect. Scale bars: 5 mm (<bold>42–44</bold>); 1 mm (<bold>45–46</bold>).</p></caption><graphic xmlns:xlink="http://www.w3.org/1999/xlink" xlink:href="zookeys-1061-023-g007.jpg" position="float" orientation="portrait" xlink:type="simple" id="oo_594284.jpg"><uri content-type="original_file" xlink:type="simple">https://binary.pensoft.net/fig/594284</uri></graphic></fig><p><italic>Head capsule.</italic> Length 2.3 mm, width 1.2 mm. Head capsule prognathous, hemicephalic, oval, slightly depressed dorsoventrally, and heavily sclerotized (Figs <xref ref-type="fig" rid="F7">45</xref>, <xref ref-type="fig" rid="F7">46</xref>). Internolateralia and externolateralia separated by incisions which reach almost middle of head capsule. Externolateralia widely separated ventrally (Fig. <xref ref-type="fig" rid="F7">46</xref>). Premaxillary suture separates side plate from rest of head capsule. Side plate wide, elongated, with two sensory pits and two long setae anteromedially; a short seta located posteromedially (Fig. <xref ref-type="fig" rid="F8">47</xref>). Hypostomium asymmetrical, basally fused with ventral margins of genae and side plates; bearing eight sharp teeth: four on left side, most prominent tooth in middle, and three on right side (Fig. <xref ref-type="fig" rid="F8">48</xref>). Prementum visible from below, bearing five large, sharp teeth on anterior margin; sides of prementum strongly sclerotized (Fig. <xref ref-type="fig" rid="F8">49</xref>). Labial area entirely covered with firm bristles and bearing a pair of cone-shaped palpes. Prementum dorsally fused with hemispherical and membranous hypopharynx which is covered with numerous short hairs. Lateral arm of hypopharynx curved and strongly sclerotized. Frontoclypeus fused with internolateralia. Clypeal part of frontoclypeus membranous, frontal part sclerotized. One long seta and three sensory pits on anterior part of clypeus; three short setae near inner margin of antenna (Fig. <xref ref-type="fig" rid="F8">50</xref>). Clypeolabral suture obscure. Dorsal ecdysial sutures (frontal sutures) present, meeting each other posteriorly and forming a short median coronal suture. Ecdysial sutures enclose V-shaped frontoclypeus and extend anteriorly only to base of clypeus. Labrum trapezoidal and composed of two triangular plates separated by membranous area (Fig. <xref ref-type="fig" rid="F8">50</xref>). Apical part of labrum and epipharynx covered with numerous, short hairs. Membranous part of labrum with a pair of medium-long setae in middle. Labral plates sclerotized only posteriorly and bearing numerous long firm spines on outer margin. Each plate bears a long seta, one long and two very short papillae on anterior part, one long seta almost at middle, and a sensory pit on postero-lateral part (Fig. <xref ref-type="fig" rid="F8">51</xref>). Antenna elongated, cylindrical. It has just one cylindrical segment, which is three times as long as wide at base (Fig. <xref ref-type="fig" rid="F8">51</xref>). Apically it has one small cone-shaped and several (exact number difficult to establish) small, peg-like sensillae; dorsally it has a sensory pit near middle. Mandible 1-segmented and more sclerotized than rest of head capsule, armed with four teeth (Fig. <xref ref-type="fig" rid="F8">52</xref>). Apical tooth is the most prominent; first dorsal and ventral teeth smaller than apical; second dorsal tooth smallest. Prostheca or <italic>lacinia mobilis</italic> present on dorsal side of mesal mandibular base; prostheca sclerotized, distinctly widening distally, and set with numerous hairs. Lateral margin of mandible with two long setae near base; a sensory pit present at base of dorsal side of mandible. Mandibles operate in horizontal plane. Conspicuous larval eye spot present below base of mandible. Maxilla consists of cardo and outer and inner lobes. Cardo wedge-shaped, bearing two long setae near distal end and a long seta near its base (Fig. <xref ref-type="fig" rid="F8">53</xref>). Outer lobe (stipes) sclerotized, except apex, which bears prominent, cylindrical palpus with several sensory structures. Short sensory structure and several long, sclerotized spines (exact number difficult to establish) on inner margin of stipes. Inner lobe (galea fused with lacinia) ventrally bears elongated, narrow sclerite extending around inner margin onto its dorsal surface; diamond-shaped sclerite present dorsally at base (Fig. <xref ref-type="fig" rid="F8">53</xref>); apical part with numerous short hairs, three long setae, and prominent sensory structure. Lacinia armed with several stout bristles and bears a ridge with sclerotized spines on outer margin.</p><fig id="F8" position="float" orientation="portrait"><object-id xmlns:xlink="http://www.w3.org/1999/xlink" content-type="doi" xlink:type="simple">10.3897/zookeys.1061.49999.figures47-53</object-id><object-id xmlns:xlink="http://www.w3.org/1999/xlink" content-type="arpha" xlink:type="simple">66E1D985-A61B-57D0-A0A5-722A58EDA508</object-id><label>Figures 47–53.</label><caption><p>Larva of <tp:taxon-name><tp:taxon-name-part taxon-name-part-type="genus" reg="Tipula">T.</tp:taxon-name-part> (<tp:taxon-name-part taxon-name-part-type="subgenus" reg="Vestiplex">Vestiplex</tp:taxon-name-part>) <tp:taxon-name-part taxon-name-part-type="species" reg="serricauda">serricauda</tp:taxon-name-part></tp:taxon-name><bold>47</bold> side plates <bold>48</bold> hypostoma <bold>49</bold> hypopharynx and prementum <bold>50</bold> frontoclypeus <bold>51</bold> labrum and antennae <bold>52</bold> right mandible, dorsal view <bold>53</bold> left maxilla, ventral view. Scale bars: 0.1 mm (<bold>47, 49, 51–53</bold>); 0.5 mm (<bold>48, 50</bold>).</p></caption><graphic xmlns:xlink="http://www.w3.org/1999/xlink" xlink:href="zookeys-1061-023-g008.jpg" position="float" orientation="portrait" xlink:type="simple" id="oo_594285.jpg"><uri content-type="original_file" xlink:type="simple">https://binary.pensoft.net/fig/594285</uri></graphic></fig><p><italic>Thorax.</italic> All thoracic segments wider than long. Anterior part of second and third segments covered with much denser pubescence than posterior (Figs <xref ref-type="fig" rid="F7">42–44</xref>).</p><p><italic>Abdomen.</italic> First abdominal segment almost twice as long as wide. Abdominal segments II–VII almost as long as wide. All abdominal segments except last one covered by short microscopic hairs arranged into transverse rows, which are interrupted by pubescence on ventral and dorsal sides. Most macrosetae dark brown except L2 and L3. Dorsal setae D2 and D3 longest; seta D1 only slightly shorter than D2 and D3; setae D4–D6 short and appressed, more than three times shorter than D2 and D3. Setae D2 + D3 and D5 + D6 close to each other and separate from others. Lateral setae L2 and L3 very short and pale; L1 and L4 long and almost equal in length; L2 dorsolateral to L1. Setae L1, L4 more than four times as long as L2 and L3. V2 almost equal to V3 and both the longest of ventral setae. Setae V4 and V5 slightly shorter than V2 and V3. Seta V1 very short, more than five times shorter than V2 and V3.</p><p><italic>Anal division</italic>. Dorsal and lateral lobes of spiracular disc subconical, lateral lobes in dorsolateral position (closer to dorsal than to ventral lobes). Dorsal and lateral lobes similar in length, twice as long as wide at base (Fig. <xref ref-type="fig" rid="F9">54</xref>). Ventral lobe very small, triangular, its length almost equal to width at base. Ventral lobe almost five times as short as dorsal or lateral lobe. Dorsal lobe completely sclerotized, with apex extended into acute, anteriorly directed point (Fig. <xref ref-type="fig" rid="F9">55</xref>). Lateral lobe with long, narrow, curved, dark sclerite that starts near base of spiracle and extends to mid-length of lobe; a long seta present in middle of outer edge of lobe. Ventral lobe with three small, dark spots at base; outermost spot most prominent. Distal half of lobe sclerotized, with long apical seta. Spiracle subcircular, inner circle black, outer ring brown; distance between spiracles almost twice diameter of a spiracle. Remaining area around spiracles white and glabrous. Four white, fleshy anal papillae arranged into anterior and posterior pairs. Anterior papilla broadly rounded; posterior papilla more elongated (Fig. <xref ref-type="fig" rid="F9">54</xref>). A brown band separates anus and anal papillae; this band connected to marginal band.</p><fig id="F9" position="float" orientation="portrait"><object-id xmlns:xlink="http://www.w3.org/1999/xlink" content-type="doi" xlink:type="simple">10.3897/zookeys.1061.49999.figures54-55</object-id><object-id xmlns:xlink="http://www.w3.org/1999/xlink" content-type="arpha" xlink:type="simple">D9B985EE-2896-5600-A6C0-A2239B711211</object-id><label>Figures 54–55.</label><caption><p>Larva of <tp:taxon-name><tp:taxon-name-part taxon-name-part-type="genus" reg="Tipula">T.</tp:taxon-name-part> (<tp:taxon-name-part taxon-name-part-type="subgenus" reg="Vestiplex">Vestiplex</tp:taxon-name-part>) <tp:taxon-name-part taxon-name-part-type="species" reg="serricauda">serricauda</tp:taxon-name-part></tp:taxon-name><bold>54</bold> spiracular field <bold>55</bold> anal division, lateral view. Scale bar: 1 mm.</p></caption><graphic xmlns:xlink="http://www.w3.org/1999/xlink" xlink:href="zookeys-1061-023-g009.jpg" position="float" orientation="portrait" xlink:type="simple" id="oo_594286.jpg"><uri content-type="original_file" xlink:type="simple">https://binary.pensoft.net/fig/594286</uri></graphic></fig></tp:treatment-sec><tp:treatment-sec sec-type="habitat" id="SECID0EQVAI"><title>Habitat.</title><p>Larvae were found under leaf litter and woody debris accumulated on boulders. Two identical last instar larvae were collected and one of them was kept for rearing. A female emerged after 36 days and identified as <tp:taxon-name><tp:taxon-name-part taxon-name-part-type="genus" reg="Tipula">T.</tp:taxon-name-part> (<tp:taxon-name-part taxon-name-part-type="subgenus" reg="Vestiplex">V.</tp:taxon-name-part>) <tp:taxon-name-part taxon-name-part-type="species" reg="serricauda">serricauda</tp:taxon-name-part></tp:taxon-name>.</p></tp:treatment-sec><tp:treatment-sec sec-type="distribution" id="SECID0EEWAI"><title>Known distribution.</title><p>China, Japan, and South Korea (<xref ref-type="bibr" rid="B35">Starkevich et al. 2015</xref>; <xref ref-type="bibr" rid="B28">Oosterbroek 2019</xref>).</p></tp:treatment-sec><tp:treatment-sec sec-type="remarks" id="SECID0ESWAI"><title>Remarks.</title><p>A single male belonging to <tp:taxon-name><tp:taxon-name-part taxon-name-part-type="genus" reg="Tipula">T.</tp:taxon-name-part> (<tp:taxon-name-part taxon-name-part-type="subgenus" reg="Vestiplex">V.</tp:taxon-name-part>) <tp:taxon-name-part taxon-name-part-type="species" reg="serricauda">serricauda</tp:taxon-name-part></tp:taxon-name> was erroneously identified and published as <tp:taxon-name><tp:taxon-name-part taxon-name-part-type="genus" reg="Tipula">T.</tp:taxon-name-part> (<tp:taxon-name-part taxon-name-part-type="subgenus" reg="Mediotipula">Mediotipula</tp:taxon-name-part>) <tp:taxon-name-part taxon-name-part-type="species" reg="anatoliensis">anatoliensis</tp:taxon-name-part></tp:taxon-name> Theowald, 1978 by <xref ref-type="bibr" rid="B13">Baek and Bae (2016)</xref> based on Korean material. The hypopygium, with broken apical part of gonocoxite (<xref ref-type="bibr" rid="B13">Baek and Bae 2016</xref>: fig. 2E), is identical to that of <tp:taxon-name><tp:taxon-name-part taxon-name-part-type="genus" reg="Tipula">T.</tp:taxon-name-part> (<tp:taxon-name-part taxon-name-part-type="subgenus" reg="Vestiplex">V.</tp:taxon-name-part>) <tp:taxon-name-part taxon-name-part-type="species" reg="serricauda">serricauda</tp:taxon-name-part></tp:taxon-name> and can be easily recognized by the shape of inner gonostylus.</p><p>New data received from the larvae of <tp:taxon-name><tp:taxon-name-part taxon-name-part-type="genus" reg="Tipula">T.</tp:taxon-name-part> (<tp:taxon-name-part taxon-name-part-type="subgenus" reg="Vestiplex">V.</tp:taxon-name-part>) <tp:taxon-name-part taxon-name-part-type="species" reg="serricauda">serricauda</tp:taxon-name-part></tp:taxon-name> once again confirm that the most important synapomorphy in the subgenus <tp:taxon-name><tp:taxon-name-part taxon-name-part-type="genus" reg="Tipula">T.</tp:taxon-name-part> (<tp:taxon-name-part taxon-name-part-type="subgenus" reg="Vestiplex">Vestiplex</tp:taxon-name-part>)</tp:taxon-name> is a brown band separating the anus from the anal papillae, which is a unique character for this subgenus. According to the type of sclerotization of the spiracular field, larvae of the subgenus <tp:taxon-name><tp:taxon-name-part taxon-name-part-type="genus" reg="Tipula">T.</tp:taxon-name-part> (<tp:taxon-name-part taxon-name-part-type="subgenus" reg="Vestiplex">Vestiplex</tp:taxon-name-part>)</tp:taxon-name> (based on <tp:taxon-name><tp:taxon-name-part taxon-name-part-type="genus" reg="Tipula">T.</tp:taxon-name-part> (<tp:taxon-name-part taxon-name-part-type="subgenus" reg="Vestiplex">V.</tp:taxon-name-part>) <tp:taxon-name-part taxon-name-part-type="species" reg="nubeculosa">nubeculosa</tp:taxon-name-part></tp:taxon-name> Meigen, 1804, <tp:taxon-name><tp:taxon-name-part taxon-name-part-type="genus" reg="Tipula">T.</tp:taxon-name-part> (<tp:taxon-name-part taxon-name-part-type="subgenus" reg="Vestiplex">V.</tp:taxon-name-part>) <tp:taxon-name-part taxon-name-part-type="species" reg="hortorum">hortorum</tp:taxon-name-part></tp:taxon-name> Linnaeus, 1758, <tp:taxon-name><tp:taxon-name-part taxon-name-part-type="genus" reg="Tipula">T.</tp:taxon-name-part> (<tp:taxon-name-part taxon-name-part-type="subgenus" reg="Vestiplex">V.</tp:taxon-name-part>) <tp:taxon-name-part taxon-name-part-type="species" reg="montana">montana</tp:taxon-name-part></tp:taxon-name> Curtis, 1834, <tp:taxon-name><tp:taxon-name-part taxon-name-part-type="genus" reg="Tipula">T.</tp:taxon-name-part> (<tp:taxon-name-part taxon-name-part-type="subgenus" reg="Vestiplex">V.</tp:taxon-name-part>) <tp:taxon-name-part taxon-name-part-type="species" reg="excisa">excisa</tp:taxon-name-part></tp:taxon-name> Schummel, 1833, <tp:taxon-name><tp:taxon-name-part taxon-name-part-type="genus" reg="Tipula">T.</tp:taxon-name-part> (<tp:taxon-name-part taxon-name-part-type="subgenus" reg="Vestiplex">V.</tp:taxon-name-part>) <tp:taxon-name-part taxon-name-part-type="species" reg="scripta">scripta</tp:taxon-name-part></tp:taxon-name> Meigen, 1830, <tp:taxon-name><tp:taxon-name-part taxon-name-part-type="genus" reg="Tipula">T.</tp:taxon-name-part> (<tp:taxon-name-part taxon-name-part-type="subgenus" reg="Vestiplex">V.</tp:taxon-name-part>) <tp:taxon-name-part taxon-name-part-type="species" reg="platymera">platymera</tp:taxon-name-part></tp:taxon-name> Walker, 1856, <tp:taxon-name><tp:taxon-name-part taxon-name-part-type="genus" reg="Tipula">T.</tp:taxon-name-part> (<tp:taxon-name-part taxon-name-part-type="subgenus" reg="Vestiplex">V.</tp:taxon-name-part>) <tp:taxon-name-part taxon-name-part-type="species" reg="arctica">arctica</tp:taxon-name-part></tp:taxon-name> Curtis, 1835, <tp:taxon-name><tp:taxon-name-part taxon-name-part-type="genus" reg="Tipula">T.</tp:taxon-name-part> (<tp:taxon-name-part taxon-name-part-type="subgenus" reg="Vestiplex">V.</tp:taxon-name-part>) <tp:taxon-name-part taxon-name-part-type="species" reg="semivittata">semivittata</tp:taxon-name-part></tp:taxon-name> Savchenko, 1960, and <tp:taxon-name><tp:taxon-name-part taxon-name-part-type="genus" reg="Tipula">T.</tp:taxon-name-part> (<tp:taxon-name-part taxon-name-part-type="subgenus" reg="Vestiplex">V.</tp:taxon-name-part>) <tp:taxon-name-part taxon-name-part-type="species" reg="serricauda">serricauda</tp:taxon-name-part></tp:taxon-name>) can be divided into four groups. The first group includes larvae of such species as <tp:taxon-name><tp:taxon-name-part taxon-name-part-type="genus" reg="Tipula">T.</tp:taxon-name-part> (<tp:taxon-name-part taxon-name-part-type="subgenus" reg="Vestiplex">V.</tp:taxon-name-part>) <tp:taxon-name-part taxon-name-part-type="species" reg="scripta">scripta</tp:taxon-name-part></tp:taxon-name>, <tp:taxon-name><tp:taxon-name-part taxon-name-part-type="genus" reg="Tipula">T.</tp:taxon-name-part> (<tp:taxon-name-part taxon-name-part-type="subgenus" reg="Vestiplex">V.</tp:taxon-name-part>) <tp:taxon-name-part taxon-name-part-type="species" reg="platymera">platymera</tp:taxon-name-part></tp:taxon-name>, and <tp:taxon-name><tp:taxon-name-part taxon-name-part-type="genus" reg="Tipula">T.</tp:taxon-name-part> (<tp:taxon-name-part taxon-name-part-type="subgenus" reg="Vestiplex">V.</tp:taxon-name-part>) <tp:taxon-name-part taxon-name-part-type="species" reg="semivittata">semivittata</tp:taxon-name-part></tp:taxon-name>. They possess sclerotized dorsal lobes with sclerotization encompassing the apices of the lobes and forming an acute, slightly anteriorly directed point. In addition, each lateral lobe has a thin, straight, and more or less vertical sclerite. The ventral lobes of this first group have sclerotized apices with several short setae and a narrow sclerotized band (with three dark spots inside) extending across the base. The second group includes <tp:taxon-name><tp:taxon-name-part taxon-name-part-type="genus" reg="Tipula">T.</tp:taxon-name-part> (<tp:taxon-name-part taxon-name-part-type="subgenus" reg="Vestiplex">V.</tp:taxon-name-part>) <tp:taxon-name-part taxon-name-part-type="species" reg="arctica">arctica</tp:taxon-name-part></tp:taxon-name>, <tp:taxon-name><tp:taxon-name-part taxon-name-part-type="genus" reg="Tipula">T.</tp:taxon-name-part> (<tp:taxon-name-part taxon-name-part-type="subgenus" reg="Vestiplex">V.</tp:taxon-name-part>) <tp:taxon-name-part taxon-name-part-type="species" reg="nubeculosa">nubeculosa</tp:taxon-name-part></tp:taxon-name>, and <tp:taxon-name><tp:taxon-name-part taxon-name-part-type="genus" reg="Tipula">T.</tp:taxon-name-part> (<tp:taxon-name-part taxon-name-part-type="subgenus" reg="Vestiplex">V.</tp:taxon-name-part>) <tp:taxon-name-part taxon-name-part-type="species" reg="hortorum">hortorum</tp:taxon-name-part></tp:taxon-name>. This group possesses sclerotized dorsal lobes but the sclerotization does not reach the apex of the lobe. Lateral and ventral lobes are very similar to that of the first group. The third group includes <tp:taxon-name><tp:taxon-name-part taxon-name-part-type="genus" reg="Tipula">T.</tp:taxon-name-part> (<tp:taxon-name-part taxon-name-part-type="subgenus" reg="Vestiplex">V.</tp:taxon-name-part>) <tp:taxon-name-part taxon-name-part-type="species" reg="excisa">excisa</tp:taxon-name-part></tp:taxon-name> and <tp:taxon-name><tp:taxon-name-part taxon-name-part-type="genus" reg="Tipula">T.</tp:taxon-name-part> (<tp:taxon-name-part taxon-name-part-type="subgenus" reg="Vestiplex">V.</tp:taxon-name-part>) <tp:taxon-name-part taxon-name-part-type="species" reg="montana">montana</tp:taxon-name-part></tp:taxon-name>. This group of species possesses sclerotized dorsal lobes, with the sclerotization reaching the apex, but never forming anteriorly directed points. The lateral and ventral lobes are very similar to that of the first and second groups. The fourth group consists of only <tp:taxon-name><tp:taxon-name-part taxon-name-part-type="genus" reg="Tipula">T.</tp:taxon-name-part> (<tp:taxon-name-part taxon-name-part-type="subgenus" reg="Vestiplex">V.</tp:taxon-name-part>) <tp:taxon-name-part taxon-name-part-type="species" reg="serricauda">serricauda</tp:taxon-name-part></tp:taxon-name>. Each dorsal lobe of this species is sclerotized both anteriorly and posteriorly, with each apex forming an acute, strongly anteriorly directed point. Each lateral lobe has a long, narrow, curved, dark sclerite, extending from near the base of a spiracle to the mid-length of each lobe. Each ventral lobe has a sclerotized distal part with a long apical seta, the base of each lobe with three small dark spots, with the narrow band missing. Sclerotization of the spiracular field of the fourth group most resembles that of larvae of <tp:taxon-name><tp:taxon-name-part taxon-name-part-type="genus" reg="Tipula">T.</tp:taxon-name-part> (<tp:taxon-name-part taxon-name-part-type="subgenus" reg="Triplicitipula">Triplicitipula</tp:taxon-name-part>)</tp:taxon-name> but not as seen in other groups of the subgenus <tp:taxon-name><tp:taxon-name-part taxon-name-part-type="genus" reg="Tipula">T.</tp:taxon-name-part> (<tp:taxon-name-part taxon-name-part-type="subgenus" reg="Vestiplex">Vestiplex</tp:taxon-name-part>)</tp:taxon-name>. The macrosetal arrangement on the dorsum and venter of the abdomen appears to be consistent in the subgenus, but the arrangement of the abdominal lateral setae is species-specific. Head capsules have never been comparatively studied in detail for the genus <italic><tp:taxon-name><tp:taxon-name-part taxon-name-part-type="genus" reg="Tipula">Tipula</tp:taxon-name-part></tp:taxon-name></italic> or the subgenus <tp:taxon-name><tp:taxon-name-part taxon-name-part-type="genus" reg="Tipula">T.</tp:taxon-name-part> (<tp:taxon-name-part taxon-name-part-type="subgenus" reg="Vestiplex">Vestiplex</tp:taxon-name-part>)</tp:taxon-name>; thus, comparison has been impossible among species and subgenera.</p></tp:treatment-sec><tp:treatment-sec><!--Section generated to contain objects referenced in tp:taxon-treatment.--><fig id="F14" position="float" orientation="portrait"><object-id xmlns:xlink="http://www.w3.org/1999/xlink" content-type="doi" xlink:type="simple">10.3897/zookeys.1061.49999.figures86-90</object-id><object-id xmlns:xlink="http://www.w3.org/1999/xlink" content-type="arpha" xlink:type="simple">D2C9CBCE-8BB4-5514-A4CA-75E5D2CA6EE2</object-id><label>Figures 86–90.</label><caption><p>Collecting sites of <tp:taxon-name><tp:taxon-name-part taxon-name-part-type="genus" reg="Tipula">T.</tp:taxon-name-part> (<tp:taxon-name-part taxon-name-part-type="subgenus" reg="Vestiplex">Vestiplex</tp:taxon-name-part>)</tp:taxon-name> in Korean Peninsula <bold>86</bold><tp:taxon-name><tp:taxon-name-part taxon-name-part-type="genus" reg="Tipula">T.</tp:taxon-name-part> (<tp:taxon-name-part taxon-name-part-type="subgenus" reg="Vestiplex">V.</tp:taxon-name-part>) <tp:taxon-name-part taxon-name-part-type="species" reg="coquillettiana">coquillettiana</tp:taxon-name-part></tp:taxon-name><bold>87</bold><tp:taxon-name><tp:taxon-name-part taxon-name-part-type="genus" reg="Tipula">T.</tp:taxon-name-part> (<tp:taxon-name-part taxon-name-part-type="subgenus" reg="Vestiplex">V.</tp:taxon-name-part>) <tp:taxon-name-part taxon-name-part-type="species" reg="kuwayamai">kuwayamai</tp:taxon-name-part></tp:taxon-name><bold>88</bold><tp:taxon-name><tp:taxon-name-part taxon-name-part-type="genus" reg="Tipula">T.</tp:taxon-name-part> (<tp:taxon-name-part taxon-name-part-type="subgenus" reg="Vestiplex">V.</tp:taxon-name-part>) <tp:taxon-name-part taxon-name-part-type="species" reg="serricauda">serricauda</tp:taxon-name-part></tp:taxon-name><bold>89</bold><tp:taxon-name><tp:taxon-name-part taxon-name-part-type="genus" reg="Tipula">T.</tp:taxon-name-part> (<tp:taxon-name-part taxon-name-part-type="subgenus" reg="Vestiplex">V.</tp:taxon-name-part>) <tp:taxon-name-part taxon-name-part-type="species" reg="tchukchi">tchukchi</tp:taxon-name-part></tp:taxon-name><bold>90</bold><tp:taxon-name><tp:taxon-name-part taxon-name-part-type="genus" reg="Tipula">T.</tp:taxon-name-part> (<tp:taxon-name-part taxon-name-part-type="subgenus" reg="Vestiplex">V.</tp:taxon-name-part>) <tp:taxon-name-part taxon-name-part-type="species" reg="verecunda">verecunda</tp:taxon-name-part></tp:taxon-name>.</p></caption><graphic xmlns:xlink="http://www.w3.org/1999/xlink" xlink:href="zookeys-1061-023-g014.jpg" position="float" orientation="portrait" xlink:type="simple" id="oo_594291.jpg"><uri content-type="original_file" xlink:type="simple">https://binary.pensoft.net/fig/594291</uri></graphic></fig></tp:treatment-sec><ref-list><ref id="B1"><mixed-citation xmlns:xlink="http://www.w3.org/1999/xlink" xlink:type="simple"><person-group><name name-style="western"><surname>Alexander</surname><given-names>CP</given-names></name></person-group> (<year>1914</year>) <article-title>Report on a collection of Japanese crane-flies (<tp:taxon-name><tp:taxon-name-part taxon-name-part-type="family">Tipulidae</tp:taxon-name-part></tp:taxon-name>, <tp:taxon-name><tp:taxon-name-part taxon-name-part-type="order">Diptera</tp:taxon-name-part></tp:taxon-name>) [concl.].</article-title><source>Canadian Entomologist</source><volume>46</volume>: <fpage>236</fpage>–<lpage>242</lpage>. <ext-link xlink:type="simple" ext-link-type="doi" xlink:href="10.4039/Ent46236-7">https://doi.org/10.4039/Ent46236-7</ext-link></mixed-citation></ref><ref id="B4"><mixed-citation xmlns:xlink="http://www.w3.org/1999/xlink" xlink:type="simple"><person-group><name name-style="western"><surname>Alexander</surname><given-names>CP</given-names></name></person-group> (<year>1920b</year>) <article-title>New or little-known crane-flies from Japan (<tp:taxon-name><tp:taxon-name-part taxon-name-part-type="family">Tipulidae</tp:taxon-name-part></tp:taxon-name>, <tp:taxon-name><tp:taxon-name-part taxon-name-part-type="order">Diptera</tp:taxon-name-part></tp:taxon-name>).</article-title><source>Transactions of the American Entomological Society</source><volume>46</volume>: <fpage>1</fpage>–<lpage>26</lpage>.</mixed-citation></ref><ref id="B2"><mixed-citation xmlns:xlink="http://www.w3.org/1999/xlink" xlink:type="simple"><person-group><name name-style="western"><surname>Alexander</surname><given-names>CP</given-names></name></person-group> (<year>1918</year>) <article-title>New species of tipuline crane-flies from eastern Asia (<tp:taxon-name><tp:taxon-name-part taxon-name-part-type="family">Tipulidae</tp:taxon-name-part></tp:taxon-name>, <tp:taxon-name><tp:taxon-name-part taxon-name-part-type="order">Diptera</tp:taxon-name-part></tp:taxon-name>).</article-title><source>Journal of the New York Entomological Society</source><volume>26</volume>: <fpage>66</fpage>–<lpage>75</lpage>.</mixed-citation></ref><ref id="B10"><mixed-citation xmlns:xlink="http://www.w3.org/1999/xlink" xlink:type="simple"><person-group><name name-style="western"><surname>Alexander</surname><given-names>CP</given-names></name></person-group> (<year>1953</year>) <article-title>Records and descriptions of Japanese <tp:taxon-name><tp:taxon-name-part taxon-name-part-type="family">Tipulidae</tp:taxon-name-part></tp:taxon-name> (<tp:taxon-name><tp:taxon-name-part taxon-name-part-type="order">Diptera</tp:taxon-name-part></tp:taxon-name>). Part II. The crane-flies of Shikoku. II.</article-title><source>Philippine Journal of Science</source><volume>82</volume>: <fpage>141</fpage>–<lpage>179</lpage>.</mixed-citation></ref><ref id="B9"><mixed-citation xmlns:xlink="http://www.w3.org/1999/xlink" xlink:type="simple"><person-group><name name-style="western"><surname>Alexander</surname><given-names>CP</given-names></name></person-group> (<year>1935</year>) <article-title>New or little-known <tp:taxon-name><tp:taxon-name-part taxon-name-part-type="family">Tipulidae</tp:taxon-name-part></tp:taxon-name> from eastern Asia (<tp:taxon-name><tp:taxon-name-part taxon-name-part-type="order">Diptera</tp:taxon-name-part></tp:taxon-name>). XXV.</article-title><source>Philippine Journal of Science</source><volume>57</volume>: <fpage>81</fpage>–<lpage>148</lpage>.</mixed-citation></ref><ref id="B29"><mixed-citation xmlns:xlink="http://www.w3.org/1999/xlink" xlink:type="simple"><person-group><name name-style="western"><surname>Oosterbroek</surname><given-names>P</given-names></name><name name-style="western"><surname>Theowald</surname><given-names>B.</given-names></name></person-group> (<year>1992</year>) <article-title>Family <tp:taxon-name><tp:taxon-name-part taxon-name-part-type="family">Tipulidae</tp:taxon-name-part></tp:taxon-name>.</article-title> In: <person-group><name name-style="western"><surname>Soós</surname><given-names>Á</given-names></name><name name-style="western"><surname>Papp</surname><given-names>L</given-names></name></person-group> (<role>Eds</role>) <issue-title>Catalogue of Palaearctic Diptera 1.</issue-title><source>Hungarian Natural History Museum, Budapest</source>, <fpage>56</fpage>–<lpage>178</lpage>.</mixed-citation></ref><ref id="B35"><mixed-citation xmlns:xlink="http://www.w3.org/1999/xlink" xlink:type="simple"><person-group><name name-style="western"><surname>Starkevich</surname><given-names>P</given-names></name><name name-style="western"><surname>Podenas</surname><given-names>S</given-names></name><name name-style="western"><surname>Young</surname><given-names>CW</given-names></name></person-group> (<year>2015</year>) <article-title>New distribution records for crane flies of <tp:taxon-name><tp:taxon-name-part taxon-name-part-type="genus">Tipula</tp:taxon-name-part> (<tp:taxon-name-part taxon-name-part-type="subgenus">Vestiplex</tp:taxon-name-part>)</tp:taxon-name> Bezzi (<tp:taxon-name><tp:taxon-name-part taxon-name-part-type="order">Diptera</tp:taxon-name-part></tp:taxon-name>, <tp:taxon-name><tp:taxon-name-part taxon-name-part-type="family">Tipulidae</tp:taxon-name-part></tp:taxon-name>).</article-title><source>Journal of the Kansas Entomological Society</source><volume>88</volume>: <fpage>121</fpage>–<lpage>123</lpage>. <ext-link xlink:type="simple" ext-link-type="doi" xlink:href="10.2317/JKES1303.31.1">https://doi.org/10.2317/JKES1303.31.1</ext-link></mixed-citation></ref><ref id="B28"><mixed-citation xmlns:xlink="http://www.w3.org/1999/xlink" xlink:type="simple"><person-group><name name-style="western"><surname>Oosterbroek</surname><given-names>P</given-names></name></person-group> (<year>2019</year>) Catalogue of the Craneflies of the World (CCW), 12 Nov. 2019. <ext-link xlink:type="simple" ext-link-type="uri" xlink:href="http://nlbif.eti.uva.nl/ccw/index.php">http://nlbif.eti.uva.nl/ccw/index.php</ext-link> [Accessed on: 29 Nov. 2019]</mixed-citation></ref><ref id="B13"><mixed-citation xmlns:xlink="http://www.w3.org/1999/xlink" xlink:type="simple"><person-group><name name-style="western"><surname>Baek</surname><given-names>HM</given-names></name><name name-style="western"><surname>Bae</surname><given-names>YJ</given-names></name></person-group> (<year>2016</year>) <article-title>New records of the genus <italic><tp:taxon-name><tp:taxon-name-part taxon-name-part-type="genus">Tipula</tp:taxon-name-part></tp:taxon-name></italic> (<tp:taxon-name><tp:taxon-name-part taxon-name-part-type="order">Diptera</tp:taxon-name-part></tp:taxon-name>: <tp:taxon-name><tp:taxon-name-part taxon-name-part-type="family">Tipulidae</tp:taxon-name-part></tp:taxon-name>: <tp:taxon-name><tp:taxon-name-part taxon-name-part-type="subfamily">Tipulinae</tp:taxon-name-part></tp:taxon-name>) in Korea.</article-title><source>Entomological Research Bulletin</source><volume>32</volume>: <fpage>161</fpage>–<lpage>164</lpage>.</mixed-citation></ref></ref-list></tp:taxon-treatment>
