# Supplementary material for: Tipula (Vestiplex) crane flies (Diptera, Tipulidae) of Korea
Source: Zookeys. 2021 Sep 30;1061:23–55. doi: 10.3897/zookeys.1061.49999 (PMC8516825; doi:10.3897/zookeys.1061.49999)
Supplement: XML Treatment for Tipula (Vestiplex) tchukchi [file zookeys.1061.49999-treatment5.xml]

<!DOCTYPE tp:taxon-treatment
  PUBLIC "-//TaxonX//DTD Taxonomic Treatment Publishing DTD v0 20100105//EN" "tax-treatment-NSO.dtd">
<tp:taxon-treatment xmlns:tp="http://www.plazi.org/taxpub"><tp:treatment-meta><kwd-group><label>Taxon classification</label><kwd><named-content xmlns:xlink="http://www.w3.org/1999/xlink" content-type="kingdom">Animalia</named-content></kwd><kwd><named-content xmlns:xlink="http://www.w3.org/1999/xlink" content-type="order">Diptera</named-content></kwd><kwd><named-content xmlns:xlink="http://www.w3.org/1999/xlink" content-type="family">Tipulidae</named-content></kwd></kwd-group><mixed-citation publication-type="journal"><person-group><name><surname>Starkevich</surname><given-names>Pavel</given-names></name><name><surname>Podėnas</surname><given-names>Sigitas</given-names></name><name><surname>Podėnienė</surname><given-names>Virginija</given-names></name><name><surname>Park</surname><given-names>Sun-Jae</given-names></name><name><surname>Kim</surname><given-names>A-Young</given-names></name></person-group><article-title><tp:taxon-name><tp:taxon-name-part taxon-name-part-type="genus" reg="Tipula">Tipula</tp:taxon-name-part> (<tp:taxon-name-part taxon-name-part-type="subgenus" reg="Vestiplex">Vestiplex</tp:taxon-name-part>)</tp:taxon-name> crane flies (<tp:taxon-name><tp:taxon-name-part taxon-name-part-type="order">Diptera</tp:taxon-name-part></tp:taxon-name>, <tp:taxon-name><tp:taxon-name-part taxon-name-part-type="family">Tipulidae</tp:taxon-name-part></tp:taxon-name>) of Korea</article-title><source>Zookeys</source><day>30</day><month>9</month><year>2021</year><volume>1061</volume><fpage>23</fpage><lpage>55</lpage><pub-id pub-id-type="doi">10.3897/zookeys.1061.49999</pub-id></mixed-citation></tp:treatment-meta><tp:nomenclature><tp:taxon-name><object-id xmlns:xlink="http://www.w3.org/1999/xlink" content-type="arpha" xlink:type="simple">F2A60671-6029-57F5-BF7D-4572F588CE78</object-id><tp:taxon-name-part taxon-name-part-type="genus" reg="Tipula">Tipula</tp:taxon-name-part> (<tp:taxon-name-part taxon-name-part-type="subgenus" reg="Vestiplex">Vestiplex</tp:taxon-name-part>) <tp:taxon-name-part taxon-name-part-type="species" reg="tchukchi">tchukchi</tp:taxon-name-part></tp:taxon-name><tp:taxon-authority>Alexander, 1934</tp:taxon-authority><xref ref-type="fig" rid="F10">Figs 56–64</xref><xref ref-type="fig" rid="F11">, 65–66</xref><xref ref-type="fig" rid="F14">, 89</xref><tp:nomenclature-citation-list><tp:nomenclature-citation><tp:taxon-name><tp:taxon-name-part taxon-name-part-type="genus" reg="Tipula">Tipula</tp:taxon-name-part> (<tp:taxon-name-part taxon-name-part-type="subgenus" reg="Vestiplex">Vestiplex</tp:taxon-name-part>) <tp:taxon-name-part taxon-name-part-type="species" reg="tchukchi">tchukchi</tp:taxon-name-part></tp:taxon-name><comment><xref ref-type="bibr" rid="B8">Alexander 1934</xref>: 408.</comment></tp:nomenclature-citation><tp:nomenclature-citation><tp:taxon-name><tp:taxon-name-part taxon-name-part-type="genus" reg="Tipula">Tipula</tp:taxon-name-part> (<tp:taxon-name-part taxon-name-part-type="subgenus" reg="Vestiplex">Vestiplex</tp:taxon-name-part>) <tp:taxon-name-part taxon-name-part-type="species" reg="tchukchi">tchukchi</tp:taxon-name-part> <tp:taxon-name-part taxon-name-part-type="subspecies" reg="obtusidens">obtusidens</tp:taxon-name-part></tp:taxon-name><comment><xref ref-type="bibr" rid="B33">Savchenko 1964</xref>: 205 (synonymy after <xref ref-type="bibr" rid="B34">Starkevich and Paramonov 2016</xref>).</comment></tp:nomenclature-citation><tp:nomenclature-citation><tp:taxon-name><tp:taxon-name-part taxon-name-part-type="genus" reg="Tipula">Tipula</tp:taxon-name-part> (<tp:taxon-name-part taxon-name-part-type="subgenus" reg="Vestiplex">Vestiplex</tp:taxon-name-part>) <tp:taxon-name-part taxon-name-part-type="species" reg="bo">bo</tp:taxon-name-part></tp:taxon-name><comment><xref ref-type="bibr" rid="B24">Mannheims 1967</xref>: 148 (synonymy after <xref ref-type="bibr" rid="B25">Mannheims and Savchenko 1973</xref>).</comment></tp:nomenclature-citation></tp:nomenclature-citation-list></tp:nomenclature><tp:treatment-sec sec-type="type material" id="SECID0EQGBI"><title>Type material examined.</title><p>Holotype, male, <bold>RUSSIA</bold>, Chukchi Peninsula, Chukotka Autonomous Okrug, Markovo township near Anadyr town, 6 July 1896, Gondatti (<named-content xmlns:xlink="http://www.w3.org/1999/xlink" content-type="dwc:institutional_code" xlink:type="simple">ZIN</named-content>); paratype, female, topotypic (<named-content xmlns:xlink="http://www.w3.org/1999/xlink" content-type="dwc:institutional_code" xlink:type="simple">ZIN</named-content>); paratype, male, Kamchatka Kray, mouth of Kichiga River, 27 June 1910, Skorikov (<named-content xmlns:xlink="http://www.w3.org/1999/xlink" content-type="dwc:institutional_code" xlink:type="simple">ZIN</named-content>).</p></tp:treatment-sec><tp:treatment-sec sec-type="material" id="SECID0EHHBI"><title>Other examined material</title><p>(Fig. <xref ref-type="fig" rid="F14">89</xref>). <bold>NORTH KOREA</bold>, 1 male, Seren Mts, alt. 3500 ft, 25 June 25 1938, Yankovsky (<named-content xmlns:xlink="http://www.w3.org/1999/xlink" content-type="dwc:institutional_code" xlink:type="simple">USNM</named-content>); 1 female, <bold>MONGOLIA</bold>, Tov Aimag, Erdene Soum, Gorkhi Terelj National Park, unnamed tributary of Tuul River on its west side, 1.6 km upstream from Daichin crossing, <named-content xmlns:xlink="http://www.w3.org/1999/xlink" content-type="dwc:verbatimCoordinates" xlink:type="simple"><named-content content-type="geo-json" specific-use="{&#34;type&#34;:&#34;Point&#34;,&#34;coordinates&#34;:[107.903920,48.217800]}" id="NCID0E4HBI" xlink:type="simple">48.21780°N, 107.90392°E</named-content></named-content>, alt. 1600 m, 9 July 2003, SRP#03070902, coll. O. Yadamsuren (<named-content xmlns:xlink="http://www.w3.org/1999/xlink" content-type="dwc:institutional_code" xlink:type="simple">ANSP</named-content>).</p></tp:treatment-sec><tp:treatment-sec sec-type="diagnosis" id="SECID0EHIBI"><title>Diagnosis.</title><p><tp:taxon-name><tp:taxon-name-part taxon-name-part-type="genus" reg="Tipula">Tipula</tp:taxon-name-part> (<tp:taxon-name-part taxon-name-part-type="subgenus" reg="Vestiplex">V.</tp:taxon-name-part>) <tp:taxon-name-part taxon-name-part-type="species" reg="thukchi">thukchi</tp:taxon-name-part></tp:taxon-name> can be recognized by the unarmed gonocoxite and the ninth tergite forming a concave, roughly rectangular, sclerotized saucer. The body coloration is blackish yellow, and the wing pattern is indistinct. The female has the cercus with an apical incision and outer margin rough and distinctly serrated. The eight sternite has a distinct lateral incision, and the hypovalvae are filamentous.</p><p><bold><italic>Male</italic>.</bold> Body length 16.8 mm, wing length 17.1 mm. General body coloration blackish yellow.</p><p><italic>Head</italic>. Gray, vertex and occiput gray with brown median line. Rostrum brown, dorsally dusted with gray. Nasus short. Antenna 13-segmented, if bent backward extending beyond the wing base. Scape and pedicel yellowish; first flagellar segment brownish; subsequent flagellar segments dark brown. Each flagellomere except first one with basal enlargement and moderately incised. Apical flagellomere small, reduced. Verticils shorter than corresponding segments. Palpus dark brown.</p><p><italic>Thorax</italic>. Brown, dusted with grey. Pronotum blackish, gray dusted, with brown median line. Prescutum and presutural scutum brown, grey pruinose with four longitudinal stripes bordered by brown. Intermediate pair fused into brown median line. Interspace between median and lateral stripes light gray. Postsutural scutum blackish, gray pruinose with median line. Scutal lobe with two spots bordered by brown. Scutellum brown, postnotum brown, dusted with gray-brown; both sclerites with darker median line. Pleura brown, dusted with gray. Coxa brown, grey pruinose. Trochanter, femur, and tibia yellowish. Tarsal segments brown. Distal part of femur and tibia dark brown. Tarsal claws toothed. Wing pattern indistinct, only weak darkening along vein CuA. Halter yellowish, with brown knob.</p><p><italic>Abdomen</italic>. Yellow. Abdominal segments 1–4 yellow, subsequent segments passing into dark brown. Tergites with lateral margins narrowly pale; dorsal stripe broad; lateral stripe pale.</p><p><italic>Hypopygium</italic>. Brownish black. Ninth tergite forming a large, concave, roughly rectangular sclerotized saucer. Main body of tergal saucer brown and rim blackened (Fig. <xref ref-type="fig" rid="F10">56</xref>). Posterior margin of tergal saucer toothed with small denticles, broadly emarginated, with deep median U-shaped notch. Lateral angles of tergal saucer obtuse, broadly truncated. Anterior and lateral portions of tergal saucer raised into sclerotized border; border laterally produced into obtuse point directed caudad and situated under lateral angle of tergal saucer so that ninth tergite with two teeth in lateral view. Gonocoxite unarmed (Fig. <xref ref-type="fig" rid="F10">57</xref>). Outer gonostylus flattened, slightly curved, with apex rounded (Fig. <xref ref-type="fig" rid="F10">58</xref>). Inner gonostylus in the shape of a curved plate, terminating dorsally with obtuse tooth; beak claw-shaped (Fig. <xref ref-type="fig" rid="F10">59</xref>). Gonocoxal fragment large, with lateral and medial sclerites well developed (Fig. <xref ref-type="fig" rid="F10">60</xref>). Medial sclerites fused anteriorly into long, narrow apodeme; posteriorly with rounded apodeme; lateral parts broadened and arched. Lateral sclerite large and bilobed, expanded at base. Adminiculum canoe-shaped (Fig. <xref ref-type="fig" rid="F10">61</xref>). Semen pump with central vesicle relatively small and flattened (Figs <xref ref-type="fig" rid="F10">62</xref>, <xref ref-type="fig" rid="F10">63</xref>). Compressor apodeme with broad median incision, forming a 50° angle with posterior immovable apodeme. Posterior immovable apodeme approximately as long as compressor apodeme. Anterior immovable apodeme rounded. Intromittent organ tube-shaped, about four times as long as semen pump, basally and medially brown, passing into yellow towards apex. Distal part ventrally truncated, shovel-shaped, with rough edge and two stripped fragments (Fig. <xref ref-type="fig" rid="F11">65</xref>).</p><fig id="F10" position="float" orientation="portrait"><object-id xmlns:xlink="http://www.w3.org/1999/xlink" content-type="doi" xlink:type="simple">10.3897/zookeys.1061.49999.figures56-64</object-id><object-id xmlns:xlink="http://www.w3.org/1999/xlink" content-type="arpha" xlink:type="simple">AA9279C8-1EDC-5158-8BBB-CCB7A7F84583</object-id><label>Figures 56–64.</label><caption><p>Male terminalia of <tp:taxon-name><tp:taxon-name-part taxon-name-part-type="genus" reg="Tipula">T.</tp:taxon-name-part> (<tp:taxon-name-part taxon-name-part-type="subgenus" reg="Vestiplex">Vestiplex</tp:taxon-name-part>) <tp:taxon-name-part taxon-name-part-type="species" reg="tchukchi">tchukchi</tp:taxon-name-part></tp:taxon-name><bold>56</bold> ninth tergite, dorsal view <bold>57</bold> left gonocoxite, lateral view <bold>58</bold> left outer gonostylus <bold>59</bold> left inner gonostylus, lateral view <bold>60</bold> gonocoxal fragment, dorsal view <bold>61</bold> adminiculum, lateral view <bold>62</bold> semen pump, dorsal view <bold>63</bold> semen pump and intromittent organ, lateral view <bold>64</bold> distal part of intromittent organ, lateral view. Abbreviations: ls, lateral sclerite of gonocoxal fragment; ms, medial sclerite of gonocoxal fragment. Scale bars: 0.5 mm (<bold>56–63</bold>); 0.25 mm (<bold>64</bold>).</p></caption><graphic xmlns:xlink="http://www.w3.org/1999/xlink" xlink:href="zookeys-1061-023-g010.jpg" position="float" orientation="portrait" xlink:type="simple" id="oo_594287.jpg"><uri content-type="original_file" xlink:type="simple">https://binary.pensoft.net/fig/594287</uri></graphic></fig><p><bold><italic>Female</italic>.</bold> Female not known from Korean Peninsula, but can be recognized by cercus having apical incision and rough and distinctly serrated outer margin (Fig. <xref ref-type="fig" rid="F11">65</xref>). Hypovalva filamentous, flattened, broadened at base, distally pale, with short trichia at tip (Fig. <xref ref-type="fig" rid="F11">66</xref>). Median incision between hypovalvae deeper than posterior margin of eighth sternite; lateral incisions distinct.</p><fig id="F11" position="float" orientation="portrait"><object-id xmlns:xlink="http://www.w3.org/1999/xlink" content-type="doi" xlink:type="simple">10.3897/zookeys.1061.49999.figures65-66</object-id><object-id xmlns:xlink="http://www.w3.org/1999/xlink" content-type="arpha" xlink:type="simple">F16F6E4B-B768-5F7B-934B-2DE94EB0F0F6</object-id><label>Figures 65–66.</label><caption><p>Female terminalia of <tp:taxon-name><tp:taxon-name-part taxon-name-part-type="genus" reg="Tipula">T.</tp:taxon-name-part> (<tp:taxon-name-part taxon-name-part-type="subgenus" reg="Vestiplex">Vestiplex</tp:taxon-name-part>) <tp:taxon-name-part taxon-name-part-type="species" reg="tchukchi">tchukchi</tp:taxon-name-part></tp:taxon-name> (Mongolia). <bold>65</bold> tenth tergite with cercus, left lateral view <bold>66</bold> eighth sternite with hypovalvae, ventral view. Scale bar: 0.5 mm.</p></caption><graphic xmlns:xlink="http://www.w3.org/1999/xlink" xlink:href="zookeys-1061-023-g011.jpg" position="float" orientation="portrait" xlink:type="simple" id="oo_594288.jpg"><uri content-type="original_file" xlink:type="simple">https://binary.pensoft.net/fig/594288</uri></graphic></fig></tp:treatment-sec><tp:treatment-sec sec-type="distribution" id="SECID0EVNBI"><title>Known distribution.</title><p>Finland, Sweden, Russia, and Mongolia (<xref ref-type="bibr" rid="B28">Oosterbroek 2019</xref>). Recorded here for the first time from the Korean Peninsula.</p></tp:treatment-sec><tp:treatment-sec><!--Section generated to contain objects referenced in tp:taxon-treatment.--><fig id="F14" position="float" orientation="portrait"><object-id xmlns:xlink="http://www.w3.org/1999/xlink" content-type="doi" xlink:type="simple">10.3897/zookeys.1061.49999.figures86-90</object-id><object-id xmlns:xlink="http://www.w3.org/1999/xlink" content-type="arpha" xlink:type="simple">D2C9CBCE-8BB4-5514-A4CA-75E5D2CA6EE2</object-id><label>Figures 86–90.</label><caption><p>Collecting sites of <tp:taxon-name><tp:taxon-name-part taxon-name-part-type="genus" reg="Tipula">T.</tp:taxon-name-part> (<tp:taxon-name-part taxon-name-part-type="subgenus" reg="Vestiplex">Vestiplex</tp:taxon-name-part>)</tp:taxon-name> in Korean Peninsula <bold>86</bold><tp:taxon-name><tp:taxon-name-part taxon-name-part-type="genus" reg="Tipula">T.</tp:taxon-name-part> (<tp:taxon-name-part taxon-name-part-type="subgenus" reg="Vestiplex">V.</tp:taxon-name-part>) <tp:taxon-name-part taxon-name-part-type="species" reg="coquillettiana">coquillettiana</tp:taxon-name-part></tp:taxon-name><bold>87</bold><tp:taxon-name><tp:taxon-name-part taxon-name-part-type="genus" reg="Tipula">T.</tp:taxon-name-part> (<tp:taxon-name-part taxon-name-part-type="subgenus" reg="Vestiplex">V.</tp:taxon-name-part>) <tp:taxon-name-part taxon-name-part-type="species" reg="kuwayamai">kuwayamai</tp:taxon-name-part></tp:taxon-name><bold>88</bold><tp:taxon-name><tp:taxon-name-part taxon-name-part-type="genus" reg="Tipula">T.</tp:taxon-name-part> (<tp:taxon-name-part taxon-name-part-type="subgenus" reg="Vestiplex">V.</tp:taxon-name-part>) <tp:taxon-name-part taxon-name-part-type="species" reg="serricauda">serricauda</tp:taxon-name-part></tp:taxon-name><bold>89</bold><tp:taxon-name><tp:taxon-name-part taxon-name-part-type="genus" reg="Tipula">T.</tp:taxon-name-part> (<tp:taxon-name-part taxon-name-part-type="subgenus" reg="Vestiplex">V.</tp:taxon-name-part>) <tp:taxon-name-part taxon-name-part-type="species" reg="tchukchi">tchukchi</tp:taxon-name-part></tp:taxon-name><bold>90</bold><tp:taxon-name><tp:taxon-name-part taxon-name-part-type="genus" reg="Tipula">T.</tp:taxon-name-part> (<tp:taxon-name-part taxon-name-part-type="subgenus" reg="Vestiplex">V.</tp:taxon-name-part>) <tp:taxon-name-part taxon-name-part-type="species" reg="verecunda">verecunda</tp:taxon-name-part></tp:taxon-name>.</p></caption><graphic xmlns:xlink="http://www.w3.org/1999/xlink" xlink:href="zookeys-1061-023-g014.jpg" position="float" orientation="portrait" xlink:type="simple" id="oo_594291.jpg"><uri content-type="original_file" xlink:type="simple">https://binary.pensoft.net/fig/594291</uri></graphic></fig></tp:treatment-sec><ref-list><ref id="B8"><mixed-citation xmlns:xlink="http://www.w3.org/1999/xlink" xlink:type="simple"><person-group><name name-style="western"><surname>Alexander</surname><given-names>CP</given-names></name></person-group> (<year>1934</year>) <article-title>New or little-known <tp:taxon-name><tp:taxon-name-part taxon-name-part-type="family">Tipulidae</tp:taxon-name-part></tp:taxon-name> from eastern Asia (<tp:taxon-name><tp:taxon-name-part taxon-name-part-type="order">Diptera</tp:taxon-name-part></tp:taxon-name>). XVII.</article-title><source>Philippine Journal of Science</source><volume>52</volume>: <fpage>395</fpage>–<lpage>442</lpage>.</mixed-citation></ref><ref id="B33"><mixed-citation xmlns:xlink="http://www.w3.org/1999/xlink" xlink:type="simple"><person-group><name name-style="western"><surname>Savchenko</surname><given-names>EN</given-names></name></person-group> (<year>1964</year>) Crane-flies (<tp:taxon-name><tp:taxon-name-part taxon-name-part-type="order">Diptera</tp:taxon-name-part></tp:taxon-name>, <tp:taxon-name><tp:taxon-name-part taxon-name-part-type="family">Tipulidae</tp:taxon-name-part></tp:taxon-name>), Subfam. <tp:taxon-name><tp:taxon-name-part taxon-name-part-type="subfamily">Tipulinae</tp:taxon-name-part></tp:taxon-name>, Genus <italic><tp:taxon-name><tp:taxon-name-part taxon-name-part-type="genus">Tipula</tp:taxon-name-part></tp:taxon-name></italic> L., 2. Fauna USSR, N.S. 89, Nasekomye Dvukrylye [<tp:taxon-name><tp:taxon-name-part taxon-name-part-type="class">Insecta</tp:taxon-name-part></tp:taxon-name><tp:taxon-name><tp:taxon-name-part taxon-name-part-type="order">Diptera</tp:taxon-name-part></tp:taxon-name>] 2(4): 1–503. [In Russian]</mixed-citation></ref><ref id="B34"><mixed-citation xmlns:xlink="http://www.w3.org/1999/xlink" xlink:type="simple"><person-group><name name-style="western"><surname>Starkevich</surname><given-names>P</given-names></name><name name-style="western"><surname>Paramonov</surname><given-names>NM</given-names></name></person-group> (<year>2016</year>) <article-title>New records of <tp:taxon-name><tp:taxon-name-part taxon-name-part-type="genus">Tipula</tp:taxon-name-part> (<tp:taxon-name-part taxon-name-part-type="subgenus">Vestiplex</tp:taxon-name-part>)</tp:taxon-name> crane flies from the Palaearctic [<tp:taxon-name><tp:taxon-name-part taxon-name-part-type="order">Diptera</tp:taxon-name-part></tp:taxon-name>: <tp:taxon-name><tp:taxon-name-part taxon-name-part-type="family">Tipulidae</tp:taxon-name-part></tp:taxon-name>] with a new synonym.</article-title><source>Journal of the Kansas Entomological Society</source><volume>89</volume>: <fpage>80</fpage>–<lpage>84</lpage>. <ext-link xlink:type="simple" ext-link-type="doi" xlink:href="10.2317/151024.1">https://doi.org/10.2317/151024.1</ext-link></mixed-citation></ref><ref id="B24"><mixed-citation xmlns:xlink="http://www.w3.org/1999/xlink" xlink:type="simple"><person-group><name name-style="western"><surname>Mannheims</surname><given-names>B</given-names></name></person-group> (<year>1967</year>) <article-title><tp:taxon-name><tp:taxon-name-part taxon-name-part-type="genus">Tipula</tp:taxon-name-part> (<tp:taxon-name-part taxon-name-part-type="subgenus">Vestiplex</tp:taxon-name-part>) <tp:taxon-name-part taxon-name-part-type="species">bo</tp:taxon-name-part></tp:taxon-name> sp. n. und andere Tipuliden aus Fennoskandien (<tp:taxon-name><tp:taxon-name-part taxon-name-part-type="order">Diptera</tp:taxon-name-part></tp:taxon-name>).</article-title><source>Notulae Entomologicae</source><volume>47</volume>: <fpage>147</fpage>–<lpage>156</lpage>.</mixed-citation></ref><ref id="B25"><mixed-citation xmlns:xlink="http://www.w3.org/1999/xlink" xlink:type="simple"><person-group><name name-style="western"><surname>Mannheims</surname><given-names>B</given-names></name><name name-style="western"><surname>Savchenko</surname><given-names>EN</given-names></name></person-group> (<year>1973</year>) <article-title>Ergebnisse der zoologischen Forschungen von Dr. Z. Kaszab in der Mongolei, 303. <tp:taxon-name><tp:taxon-name-part taxon-name-part-type="family">Tipulidae</tp:taxon-name-part></tp:taxon-name> (<tp:taxon-name><tp:taxon-name-part taxon-name-part-type="order">Diptera</tp:taxon-name-part></tp:taxon-name>), II. Folia Entomologica Hungarica, (N.S.</article-title><source>), Supplement</source><volume>26</volume>: <fpage>157</fpage>–<lpage>186</lpage>.</mixed-citation></ref><ref id="B28"><mixed-citation xmlns:xlink="http://www.w3.org/1999/xlink" xlink:type="simple"><person-group><name name-style="western"><surname>Oosterbroek</surname><given-names>P</given-names></name></person-group> (<year>2019</year>) Catalogue of the Craneflies of the World (CCW), 12 Nov. 2019. <ext-link xlink:type="simple" ext-link-type="uri" xlink:href="http://nlbif.eti.uva.nl/ccw/index.php">http://nlbif.eti.uva.nl/ccw/index.php</ext-link> [Accessed on: 29 Nov. 2019]</mixed-citation></ref></ref-list></tp:taxon-treatment>
