# Supplementary material for: Tipula (Vestiplex) crane flies (Diptera, Tipulidae) of Korea
Source: Zookeys. 2021 Sep 30;1061:23–55. doi: 10.3897/zookeys.1061.49999 (PMC8516825; doi:10.3897/zookeys.1061.49999)
Supplement: XML Treatment for Tipula (Vestiplex) verecunda [file zookeys.1061.49999-treatment6.xml]

<!DOCTYPE tp:taxon-treatment
  PUBLIC "-//TaxonX//DTD Taxonomic Treatment Publishing DTD v0 20100105//EN" "tax-treatment-NSO.dtd">
<tp:taxon-treatment xmlns:tp="http://www.plazi.org/taxpub"><tp:treatment-meta><kwd-group><label>Taxon classification</label><kwd><named-content xmlns:xlink="http://www.w3.org/1999/xlink" content-type="kingdom">Animalia</named-content></kwd><kwd><named-content xmlns:xlink="http://www.w3.org/1999/xlink" content-type="order">Diptera</named-content></kwd><kwd><named-content xmlns:xlink="http://www.w3.org/1999/xlink" content-type="family">Tipulidae</named-content></kwd></kwd-group><mixed-citation publication-type="journal"><person-group><name><surname>Starkevich</surname><given-names>Pavel</given-names></name><name><surname>Podėnas</surname><given-names>Sigitas</given-names></name><name><surname>Podėnienė</surname><given-names>Virginija</given-names></name><name><surname>Park</surname><given-names>Sun-Jae</given-names></name><name><surname>Kim</surname><given-names>A-Young</given-names></name></person-group><article-title><tp:taxon-name><tp:taxon-name-part taxon-name-part-type="genus" reg="Tipula">Tipula</tp:taxon-name-part> (<tp:taxon-name-part taxon-name-part-type="subgenus" reg="Vestiplex">Vestiplex</tp:taxon-name-part>)</tp:taxon-name> crane flies (<tp:taxon-name><tp:taxon-name-part taxon-name-part-type="order">Diptera</tp:taxon-name-part></tp:taxon-name>, <tp:taxon-name><tp:taxon-name-part taxon-name-part-type="family">Tipulidae</tp:taxon-name-part></tp:taxon-name>) of Korea</article-title><source>Zookeys</source><day>30</day><month>9</month><year>2021</year><volume>1061</volume><fpage>23</fpage><lpage>55</lpage><pub-id pub-id-type="doi">10.3897/zookeys.1061.49999</pub-id></mixed-citation></tp:treatment-meta><tp:nomenclature><tp:taxon-name><object-id xmlns:xlink="http://www.w3.org/1999/xlink" content-type="arpha" xlink:type="simple">39FC66C3-0813-59F3-A879-11E1BEC43806</object-id><tp:taxon-name-part taxon-name-part-type="genus" reg="Tipula">Tipula</tp:taxon-name-part> (<tp:taxon-name-part taxon-name-part-type="subgenus" reg="Vestiplex">Vestiplex</tp:taxon-name-part>) <tp:taxon-name-part taxon-name-part-type="species" reg="verecunda">verecunda</tp:taxon-name-part></tp:taxon-name><tp:taxon-authority>Alexander, 1924</tp:taxon-authority><xref ref-type="fig" rid="F12">Figs 67–79</xref><xref ref-type="fig" rid="F13">, 80–85</xref><xref ref-type="fig" rid="F14">, 90</xref><tp:nomenclature-citation-list><tp:nomenclature-citation><tp:taxon-name>
                <tp:taxon-name-part taxon-name-part-type="genus" reg="Tipula">Tipula</tp:taxon-name-part>
                <tp:taxon-name-part taxon-name-part-type="species" reg="verecunda">verecunda</tp:taxon-name-part>
              </tp:taxon-name><comment><xref ref-type="bibr" rid="B6">Alexander 1924</xref>: 606.</comment></tp:nomenclature-citation><tp:nomenclature-citation><tp:taxon-name><tp:taxon-name-part taxon-name-part-type="genus" reg="Tipula">Tipula</tp:taxon-name-part> (<tp:taxon-name-part taxon-name-part-type="subgenus" reg="Vestiplex">Vestiplex</tp:taxon-name-part>) <tp:taxon-name-part taxon-name-part-type="species" reg="verecunda">verecunda</tp:taxon-name-part></tp:taxon-name><comment>: <xref ref-type="bibr" rid="B9">Alexander 1935</xref>: 118; <xref ref-type="bibr" rid="B33">Savchenko 1964</xref>: 152; <xref ref-type="bibr" rid="B29">Oosterbroek and Theowald 1992</xref>: 160.</comment></tp:nomenclature-citation></tp:nomenclature-citation-list></tp:nomenclature><tp:treatment-sec sec-type="type material" id="SECID0EARBI"><title>Type material examined.</title><p>Holotype, male, <bold>RUSSIA</bold>, [Sakhalin Island] Toyohara [Yuzhno-Sakhalinsk], July16, 1922, Esaki (<named-content xmlns:xlink="http://www.w3.org/1999/xlink" content-type="dwc:institutional_code" xlink:type="simple">USNM</named-content>); paratypes, 3 males, 1 female, 13–14 July 1922, Esaki, topotypic (<named-content xmlns:xlink="http://www.w3.org/1999/xlink" content-type="dwc:institutional_code" xlink:type="simple">USNM</named-content>); paratype, female, Shimizu [Southern Sakhalin], 27 July 1922, Esaki (<named-content xmlns:xlink="http://www.w3.org/1999/xlink" content-type="dwc:institutional_code" xlink:type="simple">USNM</named-content>); paratype, female, Odasam [Southern Sakhalin], 31 July 1922, Esaki (<named-content xmlns:xlink="http://www.w3.org/1999/xlink" content-type="dwc:institutional_code" xlink:type="simple">USNM</named-content>).</p></tp:treatment-sec><tp:treatment-sec sec-type="material" id="SECID0E3RBI"><title>Other examined material</title><p>(Fig. <xref ref-type="fig" rid="F14">90</xref>). <bold>SOUTH KOREA</bold>, 5 males, 3 females, Jeju-do, Jeju Island, Seogwipo, Saekdal-dong, <named-content xmlns:xlink="http://www.w3.org/1999/xlink" content-type="dwc:verbatimCoordinates" xlink:type="simple"><named-content content-type="geo-json" specific-use="{&#34;type&#34;:&#34;Point&#34;,&#34;coordinates&#34;:[126.464167,33.357500]}" id="NCID0ELSBI" xlink:type="simple">33°21.45'N, 126°27.85'E</named-content></named-content>, alt. 1100 m, 18 June 2019, H.-Y. Seo (<named-content xmlns:xlink="http://www.w3.org/1999/xlink" content-type="dwc:institutional_code" xlink:type="simple">NIBR</named-content>); 6 males, Seogwipo, Saekdal-dong, <named-content xmlns:xlink="http://www.w3.org/1999/xlink" content-type="dwc:verbatimCoordinates" xlink:type="simple"><named-content content-type="geo-json" specific-use="{&#34;type&#34;:&#34;Point&#34;,&#34;coordinates&#34;:[126.462667,35.360333]}" id="NCID0EYSBI" xlink:type="simple">35°21.62'N, 126°27.76'E</named-content></named-content>, alt. 1100 m, 18 June 2019, S. Podenas (<named-content xmlns:xlink="http://www.w3.org/1999/xlink" content-type="dwc:institutional_code" xlink:type="simple">NIBR</named-content>). <bold>CHINA</bold>, 1 male, Shaanxi, Qinling Mts, Hauzherza vill., <named-content xmlns:xlink="http://www.w3.org/1999/xlink" content-type="dwc:verbatimCoordinates" xlink:type="simple"><named-content content-type="geo-json" specific-use="{&#34;type&#34;:&#34;Point&#34;,&#34;coordinates&#34;:[107.812833,33.873667]}" id="NCID0EHTBI" xlink:type="simple">33°52.42'N, 107°48.77'E</named-content></named-content>, alt. 1600 m, 2–3 June 2009, leg. Saldaitis &amp; Floriani (<abbrev xmlns:xlink="http://www.w3.org/1999/xlink" xlink:title="Nature Research Centre" id="ABBRID0EMTBI" xlink:type="simple">NRC</abbrev>).</p></tp:treatment-sec><tp:treatment-sec sec-type="diagnosis" id="SECID0EQTBI"><title>Diagnosis.</title><p><tp:taxon-name><tp:taxon-name-part taxon-name-part-type="genus" reg="Tipula">Tipula</tp:taxon-name-part> (<tp:taxon-name-part taxon-name-part-type="subgenus" reg="Vestiplex">V.</tp:taxon-name-part>) <tp:taxon-name-part taxon-name-part-type="species" reg="verecunda">verecunda</tp:taxon-name-part></tp:taxon-name> can be easily recognized by the eighth sternite laterally having long setae and the ninth sternite being ventrally produced into a small tubercle. The ninth tergite has a U-shaped notch posteriorly, and anterior to the notch, the tergite is divided by a pale membrane. The ventral portion of the ninth tergite is yellow, with a pair of blackened narrow plates, and the gonocoxite is unarmed. The thorax is grey, with four darker grey stripes narrowly bordered by brown, and the wing is distinctly patterned with dark brown. The female can be recognized by the cercus having a smooth margin and a long, blade-shaped hypovalvae.</p><p><bold><italic>Male</italic>.</bold> Body length 17.4–21.6 mm, wing length 20.0–24.5 mm. General body coloration brownish yellow.</p><p><italic>Head</italic>. Vertex and occiput ochraceous yellow, with dark median line. Rostrum dark brown, dorsally narrowly ochraceous yellow. Nasus distinct. Antenna 13-segmented, if bent backward extending beyond the wing base. Scape and pedicel yellow; flagellum brownish black. Each flagellomere, except for first one, with weak basal enlargement. Apical flagellomere small, reduced. Verticils longer than corresponding segments. Palpus dark brown.</p><p><italic>Thorax</italic>. Pronotum ochraceous yellow, with dark median spot. Prescutum and presutural scutum grey, with four darker grey stripes, narrowly bordered by brown. Intermediate pair fused anteriorly. Interspace ochraceous light yellow. Postsutural scutal lobe with two ochraceous brownish yellow spots bordered by brown. Scutellum brown, with broad, dark brown median line. Postnotum brownish, with pale median line, and dusted with gray. Pleura yellowish. Wing distinctly patterned with dark brown. Halter pale, with brownish-black knob. Coxa yellowish; trochanter yellow; femur basally yellow, passing into brown towards dark brown tip. Tibia and tarsal segments brownish black. Tarsal claw with tooth.</p><p><italic>Abdomen</italic>. Abdominal segments 1–4 yellow; segment 5 blackish, yellowish laterally; remaining segments black. Dorsal stripe on first tergite broad, on tergites 2–4 pale, on fifth tergite black. Lateral abdominal stripe distinct.</p><p><italic>Hypopygium</italic>. Black (Fig. <xref ref-type="fig" rid="F12">67</xref>). Ninth tergite posteriorly with deep U-shaped notch, anteriorly to notch divided by pale membrane, dorsal portion dark brown, posterior margin provided with setae, additional short projection on either side of midline (Figs <xref ref-type="fig" rid="F12">68</xref>, <xref ref-type="fig" rid="F12">69</xref>). Ventral portion yellow with a pair of blackened and microscopically serrated narrow plates; tip of plate pointed outward. Anal plate shaped as a small brown sclerite (Fig. <xref ref-type="fig" rid="F12">68</xref>). Gonocoxite unarmed, irregular in outline (Fig. <xref ref-type="fig" rid="F12">71</xref>). Outer gonostylus nearly oval, with basal part narrowed (Fig. <xref ref-type="fig" rid="F12">72</xref>). Inner gonostylus in the shape of rounded sclerite, terminating into a short upper beak with a small lower beak; beaks separated by round incision (Fig. <xref ref-type="fig" rid="F12">73</xref>). Dorsal crest with yellow setae and short, black spines grouped on dorsal surface, edge basally bent outward. Adminiculum nearly parallel-sided in ventral view, fused medially forming a distinct sclerite (Fig. <xref ref-type="fig" rid="F12">74</xref>). Basal part of adminiculum broadened and raised; apex funnel-shaped, with preapical incision in ventro-lateral view (Fig. <xref ref-type="fig" rid="F12">77</xref>). Ninth sternite ventrally produced into small tubercle (Figs <xref ref-type="fig" rid="F12">67</xref>, <xref ref-type="fig" rid="F12">74</xref>). Appendage of ninth sternite with ventral lobe oblong, tip narrowed, surface with setae (Figs <xref ref-type="fig" rid="F12">74</xref>, <xref ref-type="fig" rid="F12">76</xref>). Dorsal lobe in the shape of flattened, curved plate; tip on inner surface provided with setae (Figs <xref ref-type="fig" rid="F12">74</xref>, <xref ref-type="fig" rid="F12">75</xref>). Eighth sternite posteriorly with pale median area; laterally provided with long setae reaching 1.1 mm long. Semen pump with central vesicle swollen (Figs <xref ref-type="fig" rid="F12">78</xref>, <xref ref-type="fig" rid="F12">79</xref>). Compressor apodeme flattened forming a 50° angle with posterior immovable apodeme. Posterior immovable apodeme shorter than compressor apodeme, narrowed. Anterior immovable apodeme narrow. Intromittent organ tube-shaped, about three times as long as semen pump, basally and medially brownish yellow, passing into yellow towards acute apex.</p><fig id="F12" position="float" orientation="portrait"><object-id xmlns:xlink="http://www.w3.org/1999/xlink" content-type="doi" xlink:type="simple">10.3897/zookeys.1061.49999.figures67-79</object-id><object-id xmlns:xlink="http://www.w3.org/1999/xlink" content-type="arpha" xlink:type="simple">8AD1073D-5EB1-5540-AA3E-BDEE00A6975E</object-id><label>Figures 67–79.</label><caption><p>Male terminalia of <tp:taxon-name><tp:taxon-name-part taxon-name-part-type="genus" reg="Tipula">T.</tp:taxon-name-part> (<tp:taxon-name-part taxon-name-part-type="subgenus" reg="Vestiplex">Vestiplex</tp:taxon-name-part>) <tp:taxon-name-part taxon-name-part-type="species" reg="verecunda">verecunda</tp:taxon-name-part></tp:taxon-name><bold>67</bold> hypopygium, lateral view <bold>68</bold> ninth tergite, dorsal view <bold>69</bold> ninth tergite, caudal view <bold>70</bold> eighth sternite, lateral view <bold>71</bold> left gonocoxite, lateral view <bold>72</bold> left outer gonostylus <bold>73</bold> left inner gonostylus, lateral view <bold>74</bold> ninth sternite, ventral view (ninth tergite, outer and inner gonostyles removed) <bold>75</bold> right dorsal lobe of appendage of ninth sternite <bold>76</bold> right ventral lobe of appendage of ninth sternite <bold>77</bold> adminiculum, lateral view <bold>78</bold> semen pump, dorsal view <bold>79</bold> semen pump and intromittent organ, lateral view. Abbreviations: adm, adminiculum; ap, anal plate; dl, dorsal lobe of appendage of ninth sternite; dp, dorsal portion of ninth tergite; gcx, gonocoxite; gcx, gonocoxite; ig, inner gonostylus; og, outer gonostylus; s8, eighth sternite; vl, ventral lobe of appendage of ninth sternite; vp, ventral portion of ninth tergite; vt, ventral tubercle of ninth sternite. Scale bars: 0.8 mm (<bold>67</bold>); 0.5 mm (<bold>68–79</bold>).</p></caption><graphic xmlns:xlink="http://www.w3.org/1999/xlink" xlink:href="zookeys-1061-023-g012.jpg" position="float" orientation="portrait" xlink:type="simple" id="oo_594289.jpg"><uri content-type="original_file" xlink:type="simple">https://binary.pensoft.net/fig/594289</uri></graphic></fig><p><bold><italic>Female</italic>.</bold> Body length 27.3–28.7 mm, wing length 23.0–24.5 mm. Generally similar to male. Thorax brown. Abdomen with distinct median stripe. Tergites and sternites with lateral margin pale.</p><p><italic>Female terminalia</italic>. Tenth tergite basally shining brown but on other two-thirds shining black. Cercus reddish brown, nearly straight, with tip narrowed; ventral margin smooth (Fig. <xref ref-type="fig" rid="F13">80</xref>). Eighth sternite with hypovalva long, blade-shaped, basally with setae (Figs <xref ref-type="fig" rid="F13">80–82</xref>). Lateral angle of eighth sternite flattened and slightly extended. Ninth sternite with posterior half funnel-shaped, rounded apically (Fig. <xref ref-type="fig" rid="F13">83</xref>). Furca in the shape of a pale stripe narrowed anteriorly (Fig. <xref ref-type="fig" rid="F13">84</xref>). Spermatheca spherical (Fig. <xref ref-type="fig" rid="F13">85</xref>).</p><fig id="F13" position="float" orientation="portrait"><object-id xmlns:xlink="http://www.w3.org/1999/xlink" content-type="doi" xlink:type="simple">10.3897/zookeys.1061.49999.figures80-85</object-id><object-id xmlns:xlink="http://www.w3.org/1999/xlink" content-type="arpha" xlink:type="simple">72184143-9FBE-510D-9E9E-FF2C771777B0</object-id><label>Figures 80–85.</label><caption><p>Female terminalia of <tp:taxon-name><tp:taxon-name-part taxon-name-part-type="genus" reg="Tipula">T.</tp:taxon-name-part> (<tp:taxon-name-part taxon-name-part-type="subgenus" reg="Vestiplex">Vestiplex</tp:taxon-name-part>) <tp:taxon-name-part taxon-name-part-type="species" reg="verecunda">verecunda</tp:taxon-name-part></tp:taxon-name><bold>80</bold> ovipositor, left lateral view <bold>81</bold> eighth sternite with hypovalvae, ventral view <bold>82</bold> distal part of eighth sternite with hypovalvae, ventral view <bold>83</bold> ninth sternite, dorsal view <bold>84</bold> furca, dorsal view <bold>85</bold> spermatheca, dorsal view. Scale bars: 0.7 mm (<bold>80, 82</bold>); 0.5 mm (<bold>81, 83–85</bold>).</p></caption><graphic xmlns:xlink="http://www.w3.org/1999/xlink" xlink:href="zookeys-1061-023-g013.jpg" position="float" orientation="portrait" xlink:type="simple" id="oo_594290.jpg"><uri content-type="original_file" xlink:type="simple">https://binary.pensoft.net/fig/594290</uri></graphic></fig></tp:treatment-sec><tp:treatment-sec sec-type="distribution" id="SECID0EC2BI"><title>Known distribution.</title><p>Russia, Japan, and China (<xref ref-type="bibr" rid="B28">Oosterbroek 2019</xref>). Recorded here for the first time from South Korea.</p><fig id="F14" position="float" orientation="portrait"><object-id xmlns:xlink="http://www.w3.org/1999/xlink" content-type="doi" xlink:type="simple">10.3897/zookeys.1061.49999.figures86-90</object-id><object-id xmlns:xlink="http://www.w3.org/1999/xlink" content-type="arpha" xlink:type="simple">D2C9CBCE-8BB4-5514-A4CA-75E5D2CA6EE2</object-id><label>Figures 86–90.</label><caption><p>Collecting sites of <tp:taxon-name><tp:taxon-name-part taxon-name-part-type="genus" reg="Tipula">T.</tp:taxon-name-part> (<tp:taxon-name-part taxon-name-part-type="subgenus" reg="Vestiplex">Vestiplex</tp:taxon-name-part>)</tp:taxon-name> in Korean Peninsula <bold>86</bold><tp:taxon-name><tp:taxon-name-part taxon-name-part-type="genus" reg="Tipula">T.</tp:taxon-name-part> (<tp:taxon-name-part taxon-name-part-type="subgenus" reg="Vestiplex">V.</tp:taxon-name-part>) <tp:taxon-name-part taxon-name-part-type="species" reg="coquillettiana">coquillettiana</tp:taxon-name-part></tp:taxon-name><bold>87</bold><tp:taxon-name><tp:taxon-name-part taxon-name-part-type="genus" reg="Tipula">T.</tp:taxon-name-part> (<tp:taxon-name-part taxon-name-part-type="subgenus" reg="Vestiplex">V.</tp:taxon-name-part>) <tp:taxon-name-part taxon-name-part-type="species" reg="kuwayamai">kuwayamai</tp:taxon-name-part></tp:taxon-name><bold>88</bold><tp:taxon-name><tp:taxon-name-part taxon-name-part-type="genus" reg="Tipula">T.</tp:taxon-name-part> (<tp:taxon-name-part taxon-name-part-type="subgenus" reg="Vestiplex">V.</tp:taxon-name-part>) <tp:taxon-name-part taxon-name-part-type="species" reg="serricauda">serricauda</tp:taxon-name-part></tp:taxon-name><bold>89</bold><tp:taxon-name><tp:taxon-name-part taxon-name-part-type="genus" reg="Tipula">T.</tp:taxon-name-part> (<tp:taxon-name-part taxon-name-part-type="subgenus" reg="Vestiplex">V.</tp:taxon-name-part>) <tp:taxon-name-part taxon-name-part-type="species" reg="tchukchi">tchukchi</tp:taxon-name-part></tp:taxon-name><bold>90</bold><tp:taxon-name><tp:taxon-name-part taxon-name-part-type="genus" reg="Tipula">T.</tp:taxon-name-part> (<tp:taxon-name-part taxon-name-part-type="subgenus" reg="Vestiplex">V.</tp:taxon-name-part>) <tp:taxon-name-part taxon-name-part-type="species" reg="verecunda">verecunda</tp:taxon-name-part></tp:taxon-name>.</p></caption><graphic xmlns:xlink="http://www.w3.org/1999/xlink" xlink:href="zookeys-1061-023-g014.jpg" position="float" orientation="portrait" xlink:type="simple" id="oo_594291.jpg"><uri content-type="original_file" xlink:type="simple">https://binary.pensoft.net/fig/594291</uri></graphic></fig></tp:treatment-sec><ref-list><ref id="B6"><mixed-citation xmlns:xlink="http://www.w3.org/1999/xlink" xlink:type="simple"><person-group><name name-style="western"><surname>Alexander</surname><given-names>CP</given-names></name></person-group> (<year>1924</year>) <article-title>New or little-known crane flies from northern Japan (<tp:taxon-name><tp:taxon-name-part taxon-name-part-type="family">Tipulidae</tp:taxon-name-part></tp:taxon-name>, <tp:taxon-name><tp:taxon-name-part taxon-name-part-type="order">Diptera</tp:taxon-name-part></tp:taxon-name>).</article-title><source>Philippine Journal of Science</source><volume>24</volume>: <fpage>531</fpage>–<lpage>611</lpage>.</mixed-citation></ref><ref id="B9"><mixed-citation xmlns:xlink="http://www.w3.org/1999/xlink" xlink:type="simple"><person-group><name name-style="western"><surname>Alexander</surname><given-names>CP</given-names></name></person-group> (<year>1935</year>) <article-title>New or little-known <tp:taxon-name><tp:taxon-name-part taxon-name-part-type="family">Tipulidae</tp:taxon-name-part></tp:taxon-name> from eastern Asia (<tp:taxon-name><tp:taxon-name-part taxon-name-part-type="order">Diptera</tp:taxon-name-part></tp:taxon-name>). XXV.</article-title><source>Philippine Journal of Science</source><volume>57</volume>: <fpage>81</fpage>–<lpage>148</lpage>.</mixed-citation></ref><ref id="B33"><mixed-citation xmlns:xlink="http://www.w3.org/1999/xlink" xlink:type="simple"><person-group><name name-style="western"><surname>Savchenko</surname><given-names>EN</given-names></name></person-group> (<year>1964</year>) Crane-flies (<tp:taxon-name><tp:taxon-name-part taxon-name-part-type="order">Diptera</tp:taxon-name-part></tp:taxon-name>, <tp:taxon-name><tp:taxon-name-part taxon-name-part-type="family">Tipulidae</tp:taxon-name-part></tp:taxon-name>), Subfam. <tp:taxon-name><tp:taxon-name-part taxon-name-part-type="subfamily">Tipulinae</tp:taxon-name-part></tp:taxon-name>, Genus <italic><tp:taxon-name><tp:taxon-name-part taxon-name-part-type="genus">Tipula</tp:taxon-name-part></tp:taxon-name></italic> L., 2. Fauna USSR, N.S. 89, Nasekomye Dvukrylye [<tp:taxon-name><tp:taxon-name-part taxon-name-part-type="class">Insecta</tp:taxon-name-part></tp:taxon-name><tp:taxon-name><tp:taxon-name-part taxon-name-part-type="order">Diptera</tp:taxon-name-part></tp:taxon-name>] 2(4): 1–503. [In Russian]</mixed-citation></ref><ref id="B29"><mixed-citation xmlns:xlink="http://www.w3.org/1999/xlink" xlink:type="simple"><person-group><name name-style="western"><surname>Oosterbroek</surname><given-names>P</given-names></name><name name-style="western"><surname>Theowald</surname><given-names>B.</given-names></name></person-group> (<year>1992</year>) <article-title>Family <tp:taxon-name><tp:taxon-name-part taxon-name-part-type="family">Tipulidae</tp:taxon-name-part></tp:taxon-name>.</article-title> In: <person-group><name name-style="western"><surname>Soós</surname><given-names>Á</given-names></name><name name-style="western"><surname>Papp</surname><given-names>L</given-names></name></person-group> (<role>Eds</role>) <issue-title>Catalogue of Palaearctic Diptera 1.</issue-title><source>Hungarian Natural History Museum, Budapest</source>, <fpage>56</fpage>–<lpage>178</lpage>.</mixed-citation></ref><ref id="B28"><mixed-citation xmlns:xlink="http://www.w3.org/1999/xlink" xlink:type="simple"><person-group><name name-style="western"><surname>Oosterbroek</surname><given-names>P</given-names></name></person-group> (<year>2019</year>) Catalogue of the Craneflies of the World (CCW), 12 Nov. 2019. <ext-link xlink:type="simple" ext-link-type="uri" xlink:href="http://nlbif.eti.uva.nl/ccw/index.php">http://nlbif.eti.uva.nl/ccw/index.php</ext-link> [Accessed on: 29 Nov. 2019]</mixed-citation></ref></ref-list></tp:taxon-treatment>
